# Supplementary material for: Patterns of spontaneous and induced genomic alterations in Yarrowia lipolytica
Source: Appl Environ Microbiol. 2024 Dec 23;91(1):e01678-24. doi: 10.1128/aem.01678-24 (PMC11784153; doi:10.1128/aem.01678-24)
Supplement: Data Sets S1 to S11 — WGS data of mutants. [file aem.01678-24-s0001.xlsx]

## Sheet: S1
Dataset S1. SNVs and InDels identified in the isolates subcultured under the spontaneous condition
Chromosome	Location	Reference	Mutation	Mutation type	Isolate	Mutational effect
chrA	367703	C	A	SNVs	WY-7	missense_variant
chrA	984220	G	A	SNVs	WY-7	missense_variant
chrA	2087268	C	T	SNVs	WY-7	upstream_gene_variant
chrC	291352	T	A	SNVs	WY-7	upstream_gene_variant
chrC	1577910	A	T	SNVs	WY-7	upstream_gene_variant
chrC	2576598	G	A	SNVs	WY-7	upstream_gene_variant
chrD	788926	C	T	SNVs	WY-7	missense_variant
chrE	584248	G	A	SNVs	WY-7	upstream_gene_variant
chrF	29690	G	T	SNVs	WY-7	upstream_gene_variant
chrF	120480	G	A	SNVs	WY-7	synonymous_variant
chrF	3314813	G	C	SNVs	WY-7	missense_variant
chrF	3905008	T	C	SNVs	WY-7	upstream_gene_variant
chrA	1574896	T	A	SNVs	WY-9	upstream_gene_variant
chrB	2199545	G	T	SNVs	WY-9	missense_variant
chrC	1547666	C	G	SNVs	WY-9	upstream_gene_variant
chrD	2157537	A	T	SNVs	WY-9	missense_variant
chrD	3223659	G	T	SNVs	WY-9	upstream_gene_variant
chrE	1716517	G	A	SNVs	WY-9	stop_gained
chrE	2258289	T	C	SNVs	WY-9	missense_variant
chrF	3508202	C	A	SNVs	WY-9	upstream_gene_variant
chrF	3715729	A	G	SNVs	WY-9	upstream_gene_variant
chrB	2348191	T	C	SNVs	WY-11	upstream_gene_variant
chrB	2705021	C	T	SNVs	WY-11	upstream_gene_variant
chrC	1899134	A	T	SNVs	WY-11	upstream_gene_variant
chrC	2304465	G	A	SNVs	WY-11	upstream_gene_variant
chrD	1089070	C	T	SNVs	WY-11	synonymous_variant
chrD	1497454	C	T	SNVs	WY-11	upstream_gene_variant
chrD	3244082	G	A	SNVs	WY-11	missense_variant
chrE	196407	C	A	SNVs	WY-11	missense_variant
chrE	1300582	A	G	SNVs	WY-11	missense_variant
chrE	1710256	C	T	SNVs	WY-11	missense_variant
chrE	2017295	T	C	SNVs	WY-11	splice_acceptor_variant&intron_variant
chrE	3238818	G	A	SNVs	WY-11	upstream_gene_variant
chrF	2034210	A	T	SNVs	WY-11	upstream_gene_variant
chrA	609149	C	A	SNVs	WY-5	upstream_gene_variant
chrB	1324613	G	A	SNVs	WY-5	upstream_gene_variant
chrB	2011784	A	G	SNVs	WY-5	upstream_gene_variant
chrC	2389124	C	T	SNVs	WY-5	upstream_gene_variant
chrC	2914470	C	T	SNVs	WY-5	upstream_gene_variant
chrD	3226683	G	T	SNVs	WY-5	synonymous_variant
chrE	1985636	G	A	SNVs	WY-5	missense_variant
chrE	3801470	C	T	SNVs	WY-5	upstream_gene_variant
chrF	50196	G	T	SNVs	WY-5	upstream_gene_variant
chrA	1244966	C	A	SNVs	WY-6	synonymous_variant
chrB	547975	G	T	SNVs	WY-6	missense_variant
chrB	1092727	C	A	SNVs	WY-6	intergenic_region
chrB	1239504	G	A	SNVs	WY-6	missense_variant
chrB	2572300	G	T	SNVs	WY-6	missense_variant
chrB	2965804	C	T	SNVs	WY-6	upstream_gene_variant
chrC	773723	C	T	SNVs	WY-6	synonymous_variant
chrD	23230	C	T	SNVs	WY-6	missense_variant
chrD	717841	T	C	SNVs	WY-6	synonymous_variant
chrD	1880743	C	A	SNVs	WY-6	upstream_gene_variant
chrE	283445	C	T	SNVs	WY-6	missense_variant
chrE	674169	C	T	SNVs	WY-6	upstream_gene_variant
chrE	2715083	T	C	SNVs	WY-6	upstream_gene_variant
chrB	214649	A	C	SNVs	WY-8	upstream_gene_variant
chrB	489546	C	T	SNVs	WY-8	missense_variant
chrB	2537361	A	C	SNVs	WY-8	upstream_gene_variant
chrC	1111620	A	G	SNVs	WY-8	downstream_gene_variant
chrC	2395217	G	A	SNVs	WY-8	upstream_gene_variant
chrC	3251841	A	G	SNVs	WY-8	upstream_gene_variant
chrD	122422	G	T	SNVs	WY-8	synonymous_variant
chrD	172818	A	G	SNVs	WY-8	upstream_gene_variant
chrD	3245159	T	A	SNVs	WY-8	upstream_gene_variant
chrE	4103461	C	T	SNVs	WY-8	missense_variant
chrA	2131281	G	A	SNVs	WY-10	missense_variant
chrB	892932	C	T	SNVs	WY-10	upstream_gene_variant
chrD	1028147	G	A	SNVs	WY-10	missense_variant&splice_region_variant
chrE	852928	C	T	SNVs	WY-10	upstream_gene_variant
chrE	922538	G	A	SNVs	WY-10	upstream_gene_variant
chrE	1770888	G	A	SNVs	WY-10	synonymous_variant
chrF	1812466	C	A	SNVs	WY-10	missense_variant
chrA	989712	T	A	SNVs	WY-2	upstream_gene_variant
chrD	494285	G	T	SNVs	WY-2	upstream_gene_variant
chrD	517306	G	A	SNVs	WY-2	synonymous_variant
chrD	1307092	C	T	SNVs	WY-2	synonymous_variant
chrE	328302	G	T	SNVs	WY-2	upstream_gene_variant
chrE	1030796	C	T	SNVs	WY-2	downstream_gene_variant
chrF	220010	G	A	SNVs	WY-2	missense_variant
chrA	1139271	C	A	SNVs	WY-4	downstream_gene_variant
chrA	1205369	T	C	SNVs	WY-4	upstream_gene_variant
chrA	2284792	G	C	SNVs	WY-4	downstream_gene_variant
chrB	72793	A	C	SNVs	WY-4	upstream_gene_variant
chrB	1060363	G	A	SNVs	WY-4	missense_variant
chrC	1175044	A	G	SNVs	WY-4	upstream_gene_variant
chrD	433684	G	T	SNVs	WY-4	upstream_gene_variant
chrD	920121	G	T	SNVs	WY-4	upstream_gene_variant
chrD	990155	C	G	SNVs	WY-4	upstream_gene_variant
chrD	3423759	G	A	SNVs	WY-4	synonymous_variant
chrE	1983823	T	A	SNVs	WY-4	upstream_gene_variant
chrE	3328463	C	T	SNVs	WY-4	upstream_gene_variant
chrF	2837493	C	A	SNVs	WY-4	upstream_gene_variant
chrF	3742159	T	C	SNVs	WY-4	upstream_gene_variant
chrA	34491	T	A	SNVs	WY-1	upstream_gene_variant
chrA	127201	C	T	SNVs	WY-1	upstream_gene_variant
chrA	159356	A	G	SNVs	WY-1	upstream_gene_variant
chrA	1170309	A	C	SNVs	WY-1	upstream_gene_variant
chrB	282879	A	G	SNVs	WY-1	missense_variant
chrC	72527	G	T	SNVs	WY-1	missense_variant
chrD	756064	A	T	SNVs	WY-1	upstream_gene_variant
chrD	1176373	G	A	SNVs	WY-1	upstream_gene_variant
chrD	1786885	T	A	SNVs	WY-1	upstream_gene_variant
chrE	1070623	C	A	SNVs	WY-1	upstream_gene_variant
chrF	2281294	T	C	SNVs	WY-1	upstream_gene_variant
chrF	2339218	A	T	SNVs	WY-1	upstream_gene_variant
chrF	2788169	A	G	SNVs	WY-1	upstream_gene_variant
chrF	3174920	C	G	SNVs	WY-1	upstream_gene_variant
chrF	3198128	C	A	SNVs	WY-1	splice_region_variant&synonymous_variant
chrF	3749454	A	T	SNVs	WY-1	missense_variant
chrB	2536327	G	T	SNVs	WY-3	upstream_gene_variant
chrC	2908011	T	A	SNVs	WY-3	missense_variant
chrD	398379	A	G	SNVs	WY-3	upstream_gene_variant
chrE	989436	G	A	SNVs	WY-3	synonymous_variant
chrF	1007180	T	C	SNVs	WY-3	synonymous_variant
chrF	1414873	G	T	SNVs	WY-3	upstream_gene_variant
chrF	1807208	A	G	SNVs	WY-3	upstream_gene_variant
chrA	6662	TA	T	InDels	WY-7	upstream_gene_variant
chrB	136407	CTG	C	InDels	WY-7	downstream_gene_variant
chrD	3223633	TA	T	InDels	WY-7	upstream_gene_variant
chrF	2898523	CA	C	InDels	WY-7	frameshift_variant
chrB	2077087	G	GT	InDels	WY-9	upstream_gene_variant
chrB	196204	CA	C	InDels	WY-5	upstream_gene_variant
chrB	315048	G	GA	InDels	WY-5	upstream_gene_variant
chrB	1784816	AT	A	InDels	WY-5	upstream_gene_variant
chrC	1633634	G	GTA	InDels	WY-5	upstream_gene_variant
chrD	3228906	ATCG	A	InDels	WY-5	upstream_gene_variant
chrD	3535080	A	ACAG	InDels	WY-5	disruptive_inframe_insertion
chrE	1239963	C	CA	InDels	WY-5	upstream_gene_variant
chrE	2191425	CA	C	InDels	WY-5	upstream_gene_variant
chrF	566225	A	AT	InDels	WY-5	upstream_gene_variant
chrB	1051807	AC	A	InDels	WY-6	upstream_gene_variant
chrD	2045789	AT	A	InDels	WY-6	upstream_gene_variant
chrC	706399	A	AG	InDels	WY-8	upstream_gene_variant
chrD	351761	A	AT	InDels	WY-8	downstream_gene_variant
chrD	1241139	T	TG	InDels	WY-8	frameshift_variant
chrE	856827	TG	T	InDels	WY-8	upstream_gene_variant
chrE	1876021	CA	C	InDels	WY-8	frameshift_variant
chrF	1520031	CT	C	InDels	WY-8	upstream_gene_variant
chrF	3371818	TA	T	InDels	WY-8	upstream_gene_variant
chrA	1688254	A	AG	InDels	WY-10	upstream_gene_variant
chrA	1704090	TA	T	InDels	WY-10	upstream_gene_variant
chrA	1888078	TA	T	InDels	WY-10	upstream_gene_variant
chrD	1302983	TG	T	InDels	WY-10	upstream_gene_variant
chrF	625757	TA	T	InDels	WY-10	upstream_gene_variant
chrA	111927	C	CG	InDels	WY-2	upstream_gene_variant
chrA	143176	AT	A	InDels	WY-2	upstream_gene_variant
chrB	1752348	TA	T	InDels	WY-2	upstream_gene_variant
chrC	394104	A	AT	InDels	WY-2	frameshift_variant&start_lost
chrC	1121107	AT	A	InDels	WY-2	downstream_gene_variant
chrE	2652344	TA	T	InDels	WY-2	upstream_gene_variant
chrF	718464	G	GA	InDels	WY-2	upstream_gene_variant
chrF	1605238	C	CTGTTGGG	InDels	WY-2	frameshift_variant
chrF	1965577	ATC	A	InDels	WY-2	frameshift_variant
chrA	159356	A	AG	InDels	WY-4	upstream_gene_variant
chrA	415669	T	TTA	InDels	WY-4	upstream_gene_variant
chrA	598130	CT	C	InDels	WY-4	upstream_gene_variant
chrB	108315	CA	C	InDels	WY-4	downstream_gene_variant
chrC	1127612	GT	G	InDels	WY-4	upstream_gene_variant
chrC	1259988	GA	G	InDels	WY-4	upstream_gene_variant
chrD	1756168	GA	G	InDels	WY-4	upstream_gene_variant
chrD	3126627	TTTTTTTTTC	T	InDels	WY-4	upstream_gene_variant
chrE	1536706	AT	A	InDels	WY-4	upstream_gene_variant
chrE	4034690	A	AG	InDels	WY-4	upstream_gene_variant
chrF	1668488	TCACGCG	T	InDels	WY-4	upstream_gene_variant
chrB	525408	GA	G	InDels	WY-1	upstream_gene_variant
chrB	2137570	C	CG	InDels	WY-1	frameshift_variant
chrC	1197150	CA	C	InDels	WY-1	upstream_gene_variant
chrC	2188401	CT	C	InDels	WY-1	upstream_gene_variant
chrC	2402181	GT	G	InDels	WY-1	upstream_gene_variant
chrE	705964	AT	A	InDels	WY-1	upstream_gene_variant
chrE	1053988	AT	A	InDels	WY-1	upstream_gene_variant
chrE	2003564	G	GT	InDels	WY-1	upstream_gene_variant
chrE	3021981	GA	G	InDels	WY-1	upstream_gene_variant
chrF	1161618	GT	G	InDels	WY-1	upstream_gene_variant
chrF	1944960	GA	G	InDels	WY-1	upstream_gene_variant
chrF	2274164	AT	A	InDels	WY-1	upstream_gene_variant
chrC	2836418	AT	A	InDels	WY-3	upstream_gene_variant
chrD	877816	TC	T	InDels	WY-3	frameshift_variant
chrE	58757	C	CA	InDels	WY-3	upstream_gene_variant
chrE	2652344	TA	T	InDels	WY-3	upstream_gene_variant
chrF	356160	GA	G	InDels	WY-3	upstream_gene_variant
chrA	448490	A	T	SNVs	WY-13	missense_variant
chrA	577967	C	T	SNVs	WY-13	stop_gained
chrA	1871833	C	T	SNVs	WY-13	missense_variant
chrB	1519026	G	A	SNVs	WY-13	upstream_gene_variant
chrC	1671929	T	C	SNVs	WY-13	upstream_gene_variant
chrD	301865	C	T	SNVs	WY-13	upstream_gene_variant
chrD	819160	T	C	SNVs	WY-13	upstream_gene_variant
chrD	1067245	A	T	SNVs	WY-13	upstream_gene_variant
chrD	1091879	A	G	SNVs	WY-13	upstream_gene_variant
chrD	1505598	A	G	SNVs	WY-13	downstream_gene_variant
chrF	3472349	A	G	SNVs	WY-13	missense_variant
chrA	1134432	A	G	SNVs	WY-14	upstream_gene_variant
chrA	2287891	C	T	SNVs	WY-14	upstream_gene_variant
chrB	96073	G	T	SNVs	WY-14	upstream_gene_variant
chrB	984204	C	T	SNVs	WY-14	upstream_gene_variant
chrB	2780697	A	C	SNVs	WY-14	missense_variant
chrC	420418	G	A	SNVs	WY-14	upstream_gene_variant
chrC	754412	C	A	SNVs	WY-14	upstream_gene_variant
chrD	2520955	A	C	SNVs	WY-14	missense_variant
chrD	3226752	G	A	SNVs	WY-14	synonymous_variant
chrE	517044	C	T	SNVs	WY-14	upstream_gene_variant
chrE	3666768	A	G	SNVs	WY-14	upstream_gene_variant
chrE	3735749	G	C	SNVs	WY-14	downstream_gene_variant
chrF	2638283	G	T	SNVs	WY-14	upstream_gene_variant
chrA	132663	T	C	SNVs	WY-15	upstream_gene_variant
chrA	256169	G	T	SNVs	WY-15	upstream_gene_variant
chrB	527842	C	T	SNVs	WY-15	upstream_gene_variant
chrB	2013954	A	G	SNVs	WY-15	upstream_gene_variant
chrB	2370300	C	T	SNVs	WY-15	synonymous_variant
chrB	2751527	G	T	SNVs	WY-15	upstream_gene_variant
chrC	1349704	G	A	SNVs	WY-15	missense_variant
chrC	1469072	C	T	SNVs	WY-15	upstream_gene_variant
chrC	2360273	C	T	SNVs	WY-15	upstream_gene_variant
chrD	2123842	T	C	SNVs	WY-15	synonymous_variant
chrD	2123857	C	T	SNVs	WY-15	synonymous_variant
chrD	2123875	C	T	SNVs	WY-15	synonymous_variant
chrD	2123897	A	G	SNVs	WY-15	missense_variant
chrD	2123905	A	C	SNVs	WY-15	synonymous_variant
chrD	3256604	C	A	SNVs	WY-15	missense_variant
chrD	3266350	A	G	SNVs	WY-15	upstream_gene_variant
chrE	1289491	G	A	SNVs	WY-15	missense_variant
chrE	2010296	C	T	SNVs	WY-15	upstream_gene_variant
chrE	2061950	G	A	SNVs	WY-15	upstream_gene_variant
chrE	2505226	A	G	SNVs	WY-15	missense_variant
chrE	2606507	G	A	SNVs	WY-15	upstream_gene_variant
chrE	2803217	T	C	SNVs	WY-15	synonymous_variant
chrE	2848705	C	T	SNVs	WY-15	missense_variant
chrE	3589874	C	T	SNVs	WY-15	upstream_gene_variant
chrE	3958903	C	T	SNVs	WY-15	missense_variant
chrF	1569973	G	A	SNVs	WY-15	upstream_gene_variant
chrA	1933856	G	T	SNVs	WY-16	upstream_gene_variant
chrC	824796	A	T	SNVs	WY-16	upstream_gene_variant
chrC	2785663	T	A	SNVs	WY-16	upstream_gene_variant
chrE	166307	T	G	SNVs	WY-16	upstream_gene_variant
chrE	3451773	T	C	SNVs	WY-16	missense_variant
chrF	2880771	A	G	SNVs	WY-16	missense_variant
chrA	356446	C	A	SNVs	WY-17	upstream_gene_variant
chrA	1493759	C	T	SNVs	WY-17	upstream_gene_variant
chrA	2287494	G	A	SNVs	WY-17	upstream_gene_variant
chrB	1824928	C	T	SNVs	WY-17	missense_variant
chrC	182332	C	T	SNVs	WY-17	upstream_gene_variant
chrC	427615	A	G	SNVs	WY-17	upstream_gene_variant
chrD	119985	A	T	SNVs	WY-17	upstream_gene_variant
chrD	838480	T	A	SNVs	WY-17	upstream_gene_variant
chrE	688413	G	T	SNVs	WY-17	downstream_gene_variant
chrF	3262754	G	A	SNVs	WY-17	upstream_gene_variant
chrF	3657899	C	T	SNVs	WY-17	upstream_gene_variant
chrA	1228506	G	A	SNVs	WY-18	upstream_gene_variant
chrA	2216091	A	C	SNVs	WY-18	missense_variant
chrB	984256	C	A	SNVs	WY-18	upstream_gene_variant
chrB	1052371	G	A	SNVs	WY-18	upstream_gene_variant
chrB	1953438	C	T	SNVs	WY-18	synonymous_variant
chrB	1984466	G	A	SNVs	WY-18	missense_variant
chrC	1270687	G	A	SNVs	WY-18	upstream_gene_variant
chrC	1672093	G	A	SNVs	WY-18	upstream_gene_variant
chrC	1899905	G	A	SNVs	WY-18	upstream_gene_variant
chrC	2163917	G	T	SNVs	WY-18	missense_variant
chrC	2907058	C	A	SNVs	WY-18	missense_variant
chrD	120704	A	T	SNVs	WY-18	upstream_gene_variant
chrD	1283477	C	A	SNVs	WY-18	synonymous_variant
chrE	1135092	T	C	SNVs	WY-18	upstream_gene_variant
chrE	2060489	A	T	SNVs	WY-18	upstream_gene_variant
chrF	3212704	T	G	SNVs	WY-18	missense_variant
chrA	858750	A	T	SNVs	WY-19	upstream_gene_variant
chrC	705257	T	A	SNVs	WY-19	upstream_gene_variant
chrC	2893967	A	G	SNVs	WY-19	upstream_gene_variant
chrC	3128206	T	C	SNVs	WY-19	upstream_gene_variant
chrD	2231200	G	A	SNVs	WY-19	synonymous_variant
chrF	3937471	T	C	SNVs	WY-19	upstream_gene_variant
chrA	456497	C	T	SNVs	WY-21	upstream_gene_variant
chrA	1443178	G	A	SNVs	WY-21	synonymous_variant
chrA	1797713	G	T	SNVs	WY-21	missense_variant
chrA	1825681	C	T	SNVs	WY-21	synonymous_variant
chrB	913974	G	T	SNVs	WY-21	synonymous_variant
chrB	1690267	C	T	SNVs	WY-21	stop_gained
chrC	606535	C	A	SNVs	WY-21	synonymous_variant
chrC	1621231	G	A	SNVs	WY-21	upstream_gene_variant
chrC	2162102	C	T	SNVs	WY-21	upstream_gene_variant
chrC	2727740	C	T	SNVs	WY-21	upstream_gene_variant
chrD	779790	T	C	SNVs	WY-21	upstream_gene_variant
chrD	1584643	G	A	SNVs	WY-21	missense_variant
chrD	2074922	C	T	SNVs	WY-21	stop_gained
chrE	871685	C	A	SNVs	WY-21	upstream_gene_variant
chrE	944021	G	A	SNVs	WY-21	synonymous_variant
chrF	64281	G	A	SNVs	WY-21	upstream_gene_variant
chrF	1274094	T	G	SNVs	WY-21	upstream_gene_variant
chrF	2990073	C	T	SNVs	WY-21	stop_gained
chrF	3174270	C	T	SNVs	WY-21	missense_variant
chrC	661580	G	T	SNVs	WY-12	upstream_gene_variant
chrD	2023701	C	T	SNVs	WY-12	upstream_gene_variant
chrD	3366365	T	C	SNVs	WY-12	upstream_gene_variant
chrE	486698	G	C	SNVs	WY-12	synonymous_variant
chrE	985771	A	T	SNVs	WY-12	missense_variant
chrE	2312852	C	T	SNVs	WY-12	synonymous_variant
chrF	3657812	A	G	SNVs	WY-12	upstream_gene_variant
chrB	703503	C	T	SNVs	WY-20	missense_variant
chrB	1060799	C	T	SNVs	WY-20	missense_variant
chrC	465931	A	C	SNVs	WY-20	downstream_gene_variant
chrC	876372	G	A	SNVs	WY-20	upstream_gene_variant
chrC	1121143	G	C	SNVs	WY-20	downstream_gene_variant
chrC	1231439	C	A	SNVs	WY-20	upstream_gene_variant
chrC	1850608	A	T	SNVs	WY-20	upstream_gene_variant
chrD	353784	G	A	SNVs	WY-20	synonymous_variant
chrD	1062666	C	T	SNVs	WY-20	synonymous_variant
chrD	1733462	C	T	SNVs	WY-20	upstream_gene_variant
chrD	1948824	C	T	SNVs	WY-20	upstream_gene_variant
chrD	3181219	T	A	SNVs	WY-20	upstream_gene_variant
chrE	2369600	C	A	SNVs	WY-20	upstream_gene_variant
chrF	1034360	G	T	SNVs	WY-20	upstream_gene_variant
chrF	3016023	C	T	SNVs	WY-20	missense_variant
chrB	409437	A	AAT	InDels	WY-13	upstream_gene_variant
chrC	510265	CA	C	InDels	WY-13	upstream_gene_variant
chrC	2663863	TC	T	InDels	WY-13	upstream_gene_variant
chrD	3586711	A	ACAG	InDels	WY-13	disruptive_inframe_insertion
chrD	3620704	ATGCCGCCTCTTCCGC	A	InDels	WY-13	conservative_inframe_deletion
chrE	115921	C	CA	InDels	WY-13	upstream_gene_variant
chrE	1645963	CT	C	InDels	WY-13	upstream_gene_variant
chrE	2798954	GA	G	InDels	WY-13	upstream_gene_variant
chrE	3831862	GA	G	InDels	WY-13	upstream_gene_variant
chrE	3888483	GA	G	InDels	WY-13	downstream_gene_variant
chrF	1425853	GT	G	InDels	WY-13	upstream_gene_variant
chrF	3689213	CTG	C	InDels	WY-13	upstream_gene_variant
chrA	132977	C	CA	InDels	WY-14	upstream_gene_variant
chrA	1134435	GCATT	G	InDels	WY-14	upstream_gene_variant
chrA	1319410	T	TA	InDels	WY-14	upstream_gene_variant
chrA	1973073	CA	C	InDels	WY-14	intergenic_region
chrB	6228	G	GCAA	InDels	WY-14	upstream_gene_variant
chrB	742807	C	CTA	InDels	WY-14	upstream_gene_variant
chrB	1492904	T	TCGAGCTCCTCCTC	InDels	WY-14	frameshift_variant
chrB	2689263	T	TC	InDels	WY-14	upstream_gene_variant
chrB	2722822	TA	T	InDels	WY-14	upstream_gene_variant
chrC	850808	GA	G	InDels	WY-14	upstream_gene_variant
chrC	1824213	A	AT	InDels	WY-14	upstream_gene_variant
chrD	59305	T	TTC	InDels	WY-14	upstream_gene_variant
chrD	1467573	CGGAAACATTGTGTCT	C	InDels	WY-14	conservative_inframe_deletion
chrE	2003564	GT	G	InDels	WY-14	upstream_gene_variant
chrE	2341157	T	TGG	InDels	WY-14	upstream_gene_variant
chrF	78925	G	GA	InDels	WY-14	upstream_gene_variant
chrF	613560	C	CT	InDels	WY-14	upstream_gene_variant
chrA	1419545	G	GA	InDels	WY-15	upstream_gene_variant
chrA	1438270	TA	T	InDels	WY-15	upstream_gene_variant
chrA	1909456	A	AAT	InDels	WY-15	upstream_gene_variant
chrB	278511	CA	C	InDels	WY-15	upstream_gene_variant
chrB	1932031	A	AT	InDels	WY-15	upstream_gene_variant
chrB	2394038	CT	C	InDels	WY-15	upstream_gene_variant
chrB	2407895	GT	G	InDels	WY-15	upstream_gene_variant
chrC	510265	C	CA	InDels	WY-15	upstream_gene_variant
chrC	1379946	TA	T	InDels	WY-15	downstream_gene_variant
chrC	1418811	GA	G	InDels	WY-15	upstream_gene_variant
chrC	1464601	C	CT	InDels	WY-15	upstream_gene_variant
chrC	1841212	GT	G	InDels	WY-15	upstream_gene_variant
chrC	1944611	CT	C	InDels	WY-15	downstream_gene_variant
chrC	2551382	TG	T	InDels	WY-15	upstream_gene_variant
chrC	3035365	CA	C	InDels	WY-15	upstream_gene_variant
chrC	3264576	C	CT	InDels	WY-15	downstream_gene_variant
chrD	2808714	GT	G	InDels	WY-15	upstream_gene_variant
chrD	3382162	CA	C	InDels	WY-15	upstream_gene_variant
chrE	1304825	GC	G	InDels	WY-15	upstream_gene_variant
chrE	1314656	A	AT	InDels	WY-15	upstream_gene_variant
chrE	1716428	A	AT	InDels	WY-15	upstream_gene_variant
chrE	4219641	T	TA	InDels	WY-15	upstream_gene_variant
chrF	767694	C	CA	InDels	WY-15	upstream_gene_variant
chrF	1682698	GA	G	InDels	WY-15	upstream_gene_variant
chrF	2005836	AT	A	InDels	WY-15	upstream_gene_variant
chrF	2032731	GA	G	InDels	WY-15	upstream_gene_variant
chrF	2106956	G	GC	InDels	WY-15	upstream_gene_variant
chrF	2834111	G	GT	InDels	WY-15	upstream_gene_variant
chrF	3348740	GT	G	InDels	WY-15	upstream_gene_variant
chrA	902556	C	CT	InDels	WY-16	upstream_gene_variant
chrB	728290	CT	C	InDels	WY-16	upstream_gene_variant
chrB	1062886	C	CT	InDels	WY-16	upstream_gene_variant
chrD	173498	AT	A	InDels	WY-16	upstream_gene_variant
chrD	2577743	CTT	C	InDels	WY-16	upstream_gene_variant
chrD	3223826	GT	G	InDels	WY-16	upstream_gene_variant
chrE	931947	G	GGCCATCTTCTGA	InDels	WY-16	disruptive_inframe_insertion
chrE	2341139	T	TGG	InDels	WY-16	upstream_gene_variant
chrE	4163222	T	TGA	InDels	WY-16	upstream_gene_variant
chrE	4219641	T	TA	InDels	WY-16	upstream_gene_variant
chrF	400035	C	CT	InDels	WY-16	upstream_gene_variant
chrF	1395155	CA	C	InDels	WY-16	upstream_gene_variant
chrF	3377007	CAT	C	InDels	WY-16	upstream_gene_variant
chrB	128399	GT	G	InDels	WY-17	intergenic_region
chrC	968145	GA	G	InDels	WY-17	upstream_gene_variant
chrD	1758569	AT	A	InDels	WY-17	upstream_gene_variant
chrD	2185068	GT	G	InDels	WY-17	downstream_gene_variant
chrF	467411	AGCCTGCTGCTGGGCCTGG	A	InDels	WY-17	disruptive_inframe_deletion
chrF	1170831	AT	A	InDels	WY-17	upstream_gene_variant
chrF	1351384	CT	C	InDels	WY-17	upstream_gene_variant
chrF	2712478	GAA	G	InDels	WY-17	upstream_gene_variant
chrF	2800300	G	GAT	InDels	WY-17	upstream_gene_variant
chrA	1574880	CA	C	InDels	WY-18	upstream_gene_variant
chrB	1559232	GT	G	InDels	WY-18	upstream_gene_variant
chrC	2028591	AT	A	InDels	WY-18	upstream_gene_variant
chrC	2986119	TA	T	InDels	WY-18	upstream_gene_variant
chrD	1768259	G	GT	InDels	WY-18	upstream_gene_variant
chrD	1844407	CA	C	InDels	WY-18	downstream_gene_variant
chrD	2226371	CA	C	InDels	WY-18	upstream_gene_variant
chrE	3954504	C	CT	InDels	WY-18	upstream_gene_variant
chrF	1378474	TA	T	InDels	WY-18	upstream_gene_variant
chrF	1646579	AT	A	InDels	WY-18	upstream_gene_variant
chrF	2044896	G	GTA	InDels	WY-18	upstream_gene_variant
chrF	3645396	G	GTA	InDels	WY-18	upstream_gene_variant
chrA	220930	GA	G	InDels	WY-19	upstream_gene_variant
chrA	339187	A	AT	InDels	WY-19	upstream_gene_variant
chrA	1606185	TA	T	InDels	WY-19	upstream_gene_variant
chrC	1408505	GGTTT	G	InDels	WY-19	upstream_gene_variant
chrE	392641	TGTTAA	T	InDels	WY-19	upstream_gene_variant
chrE	1849279	G	GT	InDels	WY-19	downstream_gene_variant
chrE	1948582	AT	A	InDels	WY-19	upstream_gene_variant
chrF	428478	G	GA	InDels	WY-19	upstream_gene_variant
chrB	228639	T	TTC	InDels	WY-21	upstream_gene_variant
chrB	3052377	TGAA	T	InDels	WY-21	upstream_gene_variant
chrC	1850604	TA	T	InDels	WY-21	upstream_gene_variant
chrD	857851	G	GA	InDels	WY-21	upstream_gene_variant
chrD	2906781	GT	G	InDels	WY-21	upstream_gene_variant
chrE	3031546	TA	T	InDels	WY-21	upstream_gene_variant
chrF	59044	GT	G	InDels	WY-21	downstream_gene_variant
chrF	1165429	GC	G	InDels	WY-21	frameshift_variant
chrB	2898590	TA	T	InDels	WY-12	upstream_gene_variant
chrC	585349	CT	C	InDels	WY-12	upstream_gene_variant
chrC	2200167	C	CA	InDels	WY-12	upstream_gene_variant
chrC	2689474	C	CA	InDels	WY-12	upstream_gene_variant
chrD	737432	T	TA	InDels	WY-12	upstream_gene_variant
chrE	568228	GA	G	InDels	WY-12	upstream_gene_variant
chrE	3071019	C	CA	InDels	WY-12	upstream_gene_variant
chrF	978764	CACA	C	InDels	WY-12	upstream_gene_variant
chrF	1895035	G	GT	InDels	WY-12	upstream_gene_variant
chrF	3948244	T	TTCTGTC	InDels	WY-12	upstream_gene_variant
chrB	1211032	T	TACAGACACAGTC	InDels	WY-20	disruptive_inframe_insertion
chrC	1841312	CT	C	InDels	WY-20	upstream_gene_variant
chrC	2085498	A	AAT	InDels	WY-20	frameshift_variant
chrD	1289201	C	CTA	InDels	WY-20	upstream_gene_variant
chrD	1889578	G	GT	InDels	WY-20	upstream_gene_variant
chrD	2065050	GA	G	InDels	WY-20	downstream_gene_variant
chrE	2628383	GTT	G	InDels	WY-20	upstream_gene_variant
chrF	1512435	A	AT	InDels	WY-20	upstream_gene_variant
chrF	2052863	CA	C	InDels	WY-20	upstream_gene_variant

## Sheet: S2
Dataset S2. Adjacent sequences of the spontaneous InDels
Chromosome	Location	Reference	Mutation	Isolate	Adjacent sequence
chrA	6662	TA	T	WY-7	GAGACGggataaaaaaaaac
chrB	136407	CTG	C	WY-7	ATGttgctactgtatgtact
chrD	3223633	TA	T	WY-7	aaaaaaatataaaaaaacaa
chrF	2898523	CA	C	WY-7	CCCCAACCACAAAAACGCCC
chrB	2077087	G	GT	WY-9	GGTGAgcgtgtttttttttc
chrB	196204	CA	C	WY-5	AAAAtcaaccaaaaaaaaac
chrB	315048	G	GA	WY-5	gtttttttagAAAAAAACGT
chrB	1784816	AT	A	WY-5	AAACTCttgatttttttgat
chrC	1633634	G	GTA	WY-5	atatatactgtatatatata
chrD	3228906	ATCG	A	WY-5	AACACCTCCATCGTTACAAT
chrD	3535080	A	ACAG	WY-5	CAAccaccaacagcagcagc
chrE	1239963	C	CA	WY-5	caaaaaaaacaaaaaaaaac
chrE	2191425	CA	C	WY-5	aaaaatatacaAAAAAATAC
chrF	566225	A	AT	WY-5	TTGGCcggtattttttttgt
chrB	1051807	AC	A	WY-6	GCATCTCCCACCCCCGATAA
chrD	2045789	AT	A	WY-6	TCCCCcgttatttttttttc
chrC	706399	A	AG	WY-8	TGAGAAGTGAAAGTGTGAGA
chrD	351761	A	AT	WY-8	cttcaaaaaaaaatatttat
chrD	1241139	T	TG	WY-8	ATGGCCATCTGGGGTGGAGG
chrE	856827	TG	T	WY-8	CTGTGCggctggaaaaaaaa
chrE	1876021	CA	C	WY-8	CTTGCCAGTCAAAATGGAGC
chrF	1520031	CT	C	WY-8	ATGGGACCCCTCCAACCGCT
chrF	3371818	TA	T	WY-8	cattagaattaaaaaaaaaa
chrA	1688254	A	AG	WY-10	GCGAAAAAAATGACGATATA
chrA	1704090	TA	T	WY-10	tttttattttatttttatct
chrA	1888078	TA	T	WY-10	CAAGCCtgctaaaaaaaaac
chrD	1302983	TG	T	WY-10	AACACGACATGAAAAAATGT
chrF	625757	TA	T	WY-10	tattttttttaaaaaaaaaa
chrA	111927	C	CG	WY-2	AACCACGTTCAAGTGGAGCG
chrA	143176	AT	A	WY-2	caataaaaaattgaaaTACA
chrB	1752348	TA	T	WY-2	ATAGCGAGATACGTgacgta
chrC	394104	A	AT	WY-2	TTTCTGGCCATTTTTTGTGA
chrC	1121107	AT	A	WY-2	AAAAGTctaatttttttggt
chrE	2652344	TA	T	WY-2	TCATcagaataaaaaaaaaa
chrF	718464	G	GA	WY-2	aaaaaagaagaaaaaagaag
chrF	1605238	C	CTGTTGGG	WY-2	GCGCTGGGACTGTTGGGTTT
chrF	1965577	ATC	A	WY-2	TTgtcctcaatcttgtccag
chrA	159356	A	AG	WY-4	aaaaaaaaagtgaaatTGTA
chrA	415669	T	TTA	WY-4	GTGGcgttatatatatagag
chrA	598130	CT	C	WY-4	TCTacactttttttttcatt
chrB	108315	CA	C	WY-4	TTCGAACATTttttggaaaa
chrC	1127612	GT	G	WY-4	gtgagagtTTTTTTTAAGTA
chrC	1259988	GA	G	WY-4	GTGGCTGAAAGTCGCACAGA
chrD	1756168	GA	G	WY-4	aaaaaagaaaaaaaaaagaa
chrD	3126627	TTTTTTTTTC	T	WY-4	Taggtatttttttttctttt
chrE	1536706	AT	A	WY-4	TGTCATATTTTTTACATAAT
chrE	4034690	A	AG	WY-4	GGTAGGAGGGGGGGAGGCTT
chrF	1668488	TCACGCG	T	WY-4	CTAGCCTCACgcgcaaaaaa
chrB	525408	GA	G	WY-1	tcattagaaaaaaaaaaatg
chrB	2137570	C	CG	WY-1	TCATTCCGGGGGGGGTCGAG
chrC	1197150	CA	C	WY-1	GAAcctcaaaaaaaagagaa
chrC	2188401	CT	C	WY-1	GTCACTCTTTTTTTGGACCA
chrC	2402181	GT	G	WY-1	TTGAATGTTCTTTACTGTCT
chrE	705964	AT	A	WY-1	GGgaggattttttttccgga
chrE	1053988	AT	A	WY-1	TTCCCCATTCGTAAACCGTA
chrE	2003564	G	GT	WY-1	ACctgggttttttttttttg
chrE	3021981	GA	G	WY-1	atgaaggaaaaaaaaaaaaa
chrF	1161618	GT	G	WY-1	tccacagttttttttttatt
chrF	1944960	GA	G	WY-1	aaaaaagaaaaaaaaaaaaa
chrF	2274164	AT	A	WY-1	GCAgagatttttttttttat
chrC	2836418	AT	A	WY-3	tgCTGTATAATATCAGCGAG
chrD	877816	TC	T	WY-3	TTCGATTCGCTTGATGACGA
chrE	58757	C	CA	WY-3	AAcctgcaaaaaaaaaacac
chrE	2652344	TA	T	WY-3	Tcagaataaaaaaaaaacat
chrF	356160	GA	G	WY-3	Ataggagaaaaaaaaaattg
chrB	409437	A	AAT	WY-13	tataaaatatatatatatat
chrC	510265	CA	C	WY-13	Gggtgcaaaaaaaaaaaaac
chrC	2663863	TC	T	WY-13	TTTTTTCGACTTTATTCTAT
chrD	3586711	A	ACAG	WY-13	caacaacagcagcagcagca
chrD	3620704	ATGCCGCCTCTTCCGC	A	WY-13	TTCCCATGCCGCCTCTTCCG
chrE	115921	C	CA	WY-13	Atagccaaaaaaaaacaaaa
chrE	1645963	CT	C	WY-13	ttttcctttttttttctcct
chrE	2798954	GA	G	WY-13	ATCACGAAAAAATGACCGAA
chrE	3831862	GA	G	WY-13	aaaaggaaaaaaaaaagaca
chrE	3888483	GA	G	WY-13	aaaaagaaaaaaaaaagaga
chrF	1425853	GT	G	WY-13	cttgtgtttttttttggtct
chrF	3689213	CTG	C	WY-13	GCAAACTGTAGTTAAATTTA
chrA	132977	C	CA	WY-14	CAccgcaaaaaaaaacacaa
chrA	1134435	GCATT	G	WY-14	TCACTGCATTCATTCAAGCA
chrA	1319410	T	TA	WY-14	agaattaaaaaaaaaaaaac
chrA	1973073	CA	C	WY-14	Agcgccaaaaaaaaaccaca
chrB	6228	G	GCAA	WY-14	caacagcaacaacaacaaca
chrB	742807	C	CTA	WY-14	TTAtcctatatatatatata
chrB	1492904	T	TCGAGCTCCTCCTC	WY-14	ATacctcgagctcctcctcc
chrB	2689263	T	TC	WY-14	AATTTTCCCCCCCCGAAACG
chrB	2722822	TA	T	WY-14	GCAAATAACCTCAAGACGTA
chrC	850808	GA	G	WY-14	atgcagaaaaaaaatagtaa
chrC	1824213	A	AT	WY-14	Tctcgatttttttttttttt
chrD	59305	T	TTC	WY-14	ACAcattctctctctctctc
chrD	1467573	CGGAAACATTGTGTCT	C	WY-14	TCCTTCGGAAACATTGTGTC
chrE	2003564	GT	G	WY-14	Cctgggttttttttttttgc
chrE	2341157	T	TGG	WY-14	gtggtttTTtggtgtcacgt
chrF	78925	G	GA	WY-14	TGgtagaaaaaaaaaacaga
chrF	613560	C	CT	WY-14	attatcttttttttttcaat
chrA	1419545	G	GA	WY-15	Gtgctgaaaaaaaaaaaaaa
chrA	1438270	TA	T	WY-15	aaaaataaaaaaaaaaaagg
chrA	1909456	A	AAT	WY-15	ttataaatatatatatatat
chrB	278511	CA	C	WY-15	Ccgaccaaaaaaaaaatata
chrB	1932031	A	AT	WY-15	ttgtcattttttttataatt
chrB	2394038	CT	C	WY-15	GCCGGCTTTTTTTATTATAG
chrB	2407895	GT	G	WY-15	ACCACGttccccccccccat
chrC	510265	C	CA	WY-15	Gggtgcaaaaaaaaaaaaac
chrC	1379946	TA	T	WY-15	agaattaaaaaaaaaaaacc
chrC	1418811	GA	G	WY-15	atgcagaaaaaaaaaaaaat
chrC	1464601	C	CT	WY-15	CATCTCTTTTTCTTGAAATC
chrC	1841212	GT	G	WY-15	ctaatgtttttttttttatt
chrC	1944611	CT	C	WY-15	GAggactttttttttttttg
chrC	2551382	TG	T	WY-15	AACggtgggaaaaaaaagag
chrC	3035365	CA	C	WY-15	Ggtgtcaaaaaaaaacatac
chrC	3264576	C	CT	WY-15	GATGGCTTCTACGAGGCTAT
chrD	2808714	GT	G	WY-15	tggttgttttttttttttta
chrD	3382162	CA	C	WY-15	Tttctcaaaaaaaaaaacat
chrE	1304825	GC	G	WY-15	TCAGAGCCCCCCCCCAGTAA
chrE	1314656	A	AT	WY-15	Tggtaatttttttttttagt
chrE	1716428	A	AT	WY-15	aaaaaattcGTTTCGTGCAT
chrE	4219641	T	TA	WY-15	CTAGATatgtactcatacaa
chrF	767694	C	CA	WY-15	Ccagtcaaaaaaaaaaaaca
chrF	1682698	GA	G	WY-15	AACgcgaaaaaaacacacag
chrF	2005836	AT	A	WY-15	tttgaattttttttttattc
chrF	2032731	GA	G	WY-15	tgaaagaaaaaaaaaataat
chrF	2106956	G	GC	WY-15	GATATGCCCCCCATTTTGGG
chrF	2834111	G	GT	WY-15	Ccctggtttttttttttcgg
chrF	3348740	GT	G	WY-15	gatatgtttttttttttttt
chrA	902556	C	CT	WY-16	tttctcttttttttattcta
chrB	728290	CT	C	WY-16	tgttcctttttttttttctt
chrB	1062886	C	CT	WY-16	cggttctttttttttttcgg
chrD	173498	AT	A	WY-16	TTagaatttttttttttttt
chrD	2577743	CTT	C	WY-16	AGGCTCTTTGTTATTTTGGT
chrD	3223826	GT	G	WY-16	AGTCCGTTTTTTTATGCTAA
chrE	931947	G	GGCCATCTTCTGA	WY-16	TTCTGGGCCATCTTCTGAGC
chrE	2341139	T	TGG	WY-16	gtggtttTTtggtgtcacgt
chrE	4163222	T	TGA	WY-16	TGAgatgagagagagagaga
chrE	4219641	T	TA	WY-16	CTAGATatgtactcatacaa
chrF	400035	C	CT	WY-16	ccttcctttttttttctttt
chrF	1395155	CA	C	WY-16	tatgacaaaaaaaaagcccG
chrF	3377007	CAT	C	WY-16	ACAATCATGTCTTTGTTAAT
chrB	128399	GT	G	WY-17	gaagagttttttttttttag
chrC	968145	GA	G	WY-17	taaaagaaaaaaatactTGG
chrD	1758569	AT	A	WY-17	gtgttatttttttttttctt
chrD	2185068	GT	G	WY-17	tttctgtttttttttcccct
chrF	467411	AGCCTGCTGCTGGGCCTGG	A	WY-17	CCctgagcctgctgctgggc
chrF	1170831	AT	A	WY-17	Gcttaatttttttttggacc
chrF	1351384	CT	C	WY-17	Catggctttttttttttttt
chrF	2712478	GAA	G	WY-17	aaaaagaaagacaAACCGAG
chrF	2800300	G	GAT	WY-17	ACTCcgatatatatatatat
chrA	1574880	CA	C	WY-18	accgccaaaaaaaaaaaaaa
chrB	1559232	GT	G	WY-18	aggttgtttttttaatGAAG
chrC	2028591	AT	A	WY-18	ACGgtatttttttgattttt
chrC	2986119	TA	T	WY-18	taaaataaaaaaaatacaaa
chrD	1768259	G	GT	WY-18	cttttgttttttttcctcat
chrD	1844407	CA	C	WY-18	aatgtcaaaaaaaaatataa
chrD	2226371	CA	C	WY-18	cacaacaaaaaaaaaaaaga
chrE	3954504	C	CT	WY-18	attctctttttttttaatac
chrF	1378474	TA	T	WY-18	GTCGTTAAAAAATAGATTTC
chrF	1646579	AT	A	WY-18	gcaatatttttttttcacct
chrF	2044896	G	GTA	WY-18	tatatgtatatatatatata
chrF	3645396	G	GTA	WY-18	CCagagtatatatatatata
chrA	220930	GA	G	WY-19	aaattgaaaaaaaaaaaaaa
chrA	339187	A	AT	WY-19	TGCTAATTTTTTAGCGGTTT
chrA	1606185	TA	T	WY-19	TATGATATTTTTTAacatga
chrC	1408505	GGTTT	G	WY-19	TGATtggtttgtttgtttgc
chrE	392641	TGTTAA	T	WY-19	TCGGCTGTTAAGTTTTGTCT
chrE	1849279	G	GT	WY-19	Caagtgttttttttgggaga
chrE	1948582	AT	A	WY-19	tttcaatttttttttttttt
chrF	428478	G	GA	WY-19	gaagtgaaaaaaaaaaaatt
chrB	228639	T	TTC	WY-21	tctctttctctctctctctc
chrB	3052377	TGAA	T	WY-21	ATGTGTGAAGGAGTGACACT
chrC	1850604	TA	T	WY-21	aaaaataaaaaaaaaataaa
chrD	857851	G	GA	WY-21	AAtccgaaaaaaaaaaaaag
chrD	2906781	GT	G	WY-21	TTtgagtttttttttttttt
chrE	3031546	TA	T	WY-21	tagaataaaaaaaaaagtcg
chrF	59044	GT	G	WY-21	AGAGGGTTTTTTTAGTGTCC
chrF	1165429	GC	G	WY-21	GAGGGGCCCAGCAGATCCAT
chrB	2898590	TA	T	WY-12	TTttctaaaaaaaaaaaaaa
chrC	585349	CT	C	WY-12	ttgtgcttttttttttttta
chrC	2200167	C	CA	WY-12	tgtgccaaaaaaaaacgggT
chrC	2689474	C	CA	WY-12	TACCCCAATTCGGCTGGACT
chrD	737432	T	TA	WY-12	Ctaaataaaaaattaaatag
chrE	568228	GA	G	WY-12	tgcaggaaaaaaaatagtgG
chrE	3071019	C	CA	WY-12	Cagtccaaaaaaaaaaaccg
chrF	978764	CACA	C	WY-12	ATATGCACAACACCAGATTT
chrF	1895035	G	GT	WY-12	tgtgtgttttttttggaggC
chrF	3948244	T	TTCTGTC	WY-12	tctgtttctgtctctgtctc
chrB	1211032	T	TACAGACACAGTC	WY-20	ACAGATACAGACACAGTCAC
chrC	1841312	CT	C	WY-20	ttattcttttttttttttta
chrC	2085498	A	AAT	WY-20	CCtggaatatatatatatct
chrD	1289201	C	CTA	WY-20	tttttctatatatatatata
chrD	1889578	G	GT	WY-20	Ggtatgttttgttttttttt
chrD	2065050	GA	G	WY-20	tgggagaaaaaaaaaaaaaa
chrE	2628383	GTT	G	WY-20	tttttgtttttttttttttt
chrF	1512435	A	AT	WY-20	atattattttttttttttgt
chrF	2052863	CA	C	WY-20	CAgttcaaaaaaaaaaaaaa

## Sheet: S3
Dataset S3. SNVs and InDels identified in ultraviolet-treated strains
Chromosome	Location	Reference	Mutation	Mutation type	Isolate	Mutational effect
chrA	474003	G	A	SNVs	WU-9	upstream_gene_variant
chrA	586865	C	T	SNVs	WU-9	upstream_gene_variant
chrA	709937	C	T	SNVs	WU-9	upstream_gene_variant
chrA	770028	G	A	SNVs	WU-9	upstream_gene_variant
chrA	953071	A	T	SNVs	WU-9	upstream_gene_variant
chrA	953073	A	T	SNVs	WU-9	upstream_gene_variant
chrA	953083	A	T	SNVs	WU-9	upstream_gene_variant
chrA	953084	A	T	SNVs	WU-9	upstream_gene_variant
chrA	953089	T	A	SNVs	WU-9	upstream_gene_variant
chrA	1079394	C	T	SNVs	WU-9	missense_variant
chrA	1191078	C	T	SNVs	WU-9	synonymous_variant
chrA	1897384	C	T	SNVs	WU-9	upstream_gene_variant
chrA	1902840	A	G	SNVs	WU-9	downstream_gene_variant
chrA	2264099	A	G	SNVs	WU-9	missense_variant
chrA	2299363	G	A	SNVs	WU-9	missense_variant
chrB	576895	G	A	SNVs	WU-9	missense_variant
chrB	890953	T	C	SNVs	WU-9	upstream_gene_variant
chrB	1071430	C	T	SNVs	WU-9	upstream_gene_variant
chrB	1129454	A	G	SNVs	WU-9	upstream_gene_variant
chrB	1146499	C	T	SNVs	WU-9	synonymous_variant
chrB	1334175	G	A	SNVs	WU-9	upstream_gene_variant
chrB	1353439	A	T	SNVs	WU-9	upstream_gene_variant
chrB	1575589	G	A	SNVs	WU-9	synonymous_variant
chrB	1745573	T	C	SNVs	WU-9	downstream_gene_variant
chrB	1826185	C	T	SNVs	WU-9	upstream_gene_variant
chrB	2038145	G	A	SNVs	WU-9	missense_variant
chrB	2116604	G	A	SNVs	WU-9	synonymous_variant
chrB	2129150	G	A	SNVs	WU-9	missense_variant
chrB	2910384	A	T	SNVs	WU-9	upstream_gene_variant
chrB	2911090	G	A	SNVs	WU-9	upstream_gene_variant
chrC	1127201	A	G	SNVs	WU-9	upstream_gene_variant
chrC	1238188	A	G	SNVs	WU-9	upstream_gene_variant
chrC	1240823	G	A	SNVs	WU-9	synonymous_variant
chrC	1400772	C	T	SNVs	WU-9	upstream_gene_variant
chrC	1548092	G	A	SNVs	WU-9	missense_variant
chrC	1651868	G	A	SNVs	WU-9	upstream_gene_variant
chrC	2502921	G	A	SNVs	WU-9	synonymous_variant
chrC	2658330	C	T	SNVs	WU-9	upstream_gene_variant
chrC	2952975	G	A	SNVs	WU-9	synonymous_variant
chrC	2992980	G	A	SNVs	WU-9	upstream_gene_variant
chrC	3078178	G	A	SNVs	WU-9	missense_variant
chrD	82283	G	A	SNVs	WU-9	synonymous_variant
chrD	124396	G	A	SNVs	WU-9	upstream_gene_variant
chrD	609185	A	G	SNVs	WU-9	upstream_gene_variant
chrD	845374	C	T	SNVs	WU-9	missense_variant
chrD	912484	G	A	SNVs	WU-9	synonymous_variant
chrD	1025586	C	T	SNVs	WU-9	upstream_gene_variant
chrD	1289749	C	T	SNVs	WU-9	missense_variant
chrD	1573457	G	A	SNVs	WU-9	upstream_gene_variant
chrD	1740918	G	A	SNVs	WU-9	synonymous_variant
chrD	1909173	C	T	SNVs	WU-9	missense_variant
chrD	2196780	G	A	SNVs	WU-9	upstream_gene_variant
chrD	2611179	G	T	SNVs	WU-9	upstream_gene_variant
chrD	2700034	T	C	SNVs	WU-9	downstream_gene_variant
chrD	2754403	G	A	SNVs	WU-9	synonymous_variant
chrD	3035176	G	A	SNVs	WU-9	missense_variant
chrD	3177551	C	T	SNVs	WU-9	upstream_gene_variant
chrD	3242300	T	C	SNVs	WU-9	upstream_gene_variant
chrD	3338247	C	T	SNVs	WU-9	upstream_gene_variant
chrD	3447805	G	A	SNVs	WU-9	missense_variant
chrD	3601439	G	A	SNVs	WU-9	upstream_gene_variant
chrE	110802	T	C	SNVs	WU-9	downstream_gene_variant
chrE	217668	G	A	SNVs	WU-9	missense_variant
chrE	253265	C	T	SNVs	WU-9	synonymous_variant
chrE	436005	G	A	SNVs	WU-9	missense_variant
chrE	461771	T	A	SNVs	WU-9	stop_gained
chrE	485898	T	C	SNVs	WU-9	missense_variant
chrE	618908	T	C	SNVs	WU-9	upstream_gene_variant
chrE	636951	C	T	SNVs	WU-9	upstream_gene_variant
chrE	637849	G	C	SNVs	WU-9	missense_variant
chrE	1161325	G	A	SNVs	WU-9	upstream_gene_variant
chrE	1293514	C	T	SNVs	WU-9	synonymous_variant
chrE	1453190	C	T	SNVs	WU-9	synonymous_variant
chrE	1596951	C	A	SNVs	WU-9	missense_variant
chrE	1598368	G	T	SNVs	WU-9	upstream_gene_variant
chrE	1978417	T	C	SNVs	WU-9	upstream_gene_variant
chrE	2469386	T	C	SNVs	WU-9	missense_variant
chrE	2548456	G	A	SNVs	WU-9	upstream_gene_variant
chrE	2620954	G	A	SNVs	WU-9	synonymous_variant
chrE	2623473	G	A	SNVs	WU-9	upstream_gene_variant
chrE	2623474	T	C	SNVs	WU-9	upstream_gene_variant
chrE	2664346	G	A	SNVs	WU-9	upstream_gene_variant
chrE	2879194	C	T	SNVs	WU-9	missense_variant
chrE	3005410	G	A	SNVs	WU-9	upstream_gene_variant
chrE	3139983	T	A	SNVs	WU-9	missense_variant
chrE	3449548	C	A	SNVs	WU-9	missense_variant
chrE	3549183	C	T	SNVs	WU-9	missense_variant
chrF	81846	C	T	SNVs	WU-9	upstream_gene_variant
chrF	81847	C	T	SNVs	WU-9	upstream_gene_variant
chrF	312378	A	G	SNVs	WU-9	missense_variant
chrF	377507	C	T	SNVs	WU-9	upstream_gene_variant
chrF	614950	G	A	SNVs	WU-9	upstream_gene_variant
chrF	853563	A	G	SNVs	WU-9	upstream_gene_variant
chrF	1054084	G	A	SNVs	WU-9	upstream_gene_variant
chrF	1219489	C	A	SNVs	WU-9	upstream_gene_variant
chrF	1219566	C	T	SNVs	WU-9	upstream_gene_variant
chrF	1376362	C	T	SNVs	WU-9	upstream_gene_variant
chrF	1819265	G	A	SNVs	WU-9	upstream_gene_variant
chrF	1820985	G	T	SNVs	WU-9	missense_variant
chrF	1821132	T	A	SNVs	WU-9	missense_variant
chrF	2062089	T	A	SNVs	WU-9	downstream_gene_variant
chrF	2064036	G	A	SNVs	WU-9	upstream_gene_variant
chrF	2071925	G	A	SNVs	WU-9	upstream_gene_variant
chrF	2338876	A	C	SNVs	WU-9	upstream_gene_variant
chrF	2378215	G	C	SNVs	WU-9	missense_variant
chrF	2693218	G	A	SNVs	WU-9	upstream_gene_variant
chrF	2693585	G	A	SNVs	WU-9	synonymous_variant
chrF	2693586	G	A	SNVs	WU-9	missense_variant
chrF	2968295	G	A	SNVs	WU-9	upstream_gene_variant
chrF	3073923	A	C	SNVs	WU-9	upstream_gene_variant
chrF	3074783	T	C	SNVs	WU-9	upstream_gene_variant
chrF	3184270	C	T	SNVs	WU-9	missense_variant
chrF	3657039	C	T	SNVs	WU-9	synonymous_variant
chrF	3893091	T	A	SNVs	WU-9	upstream_gene_variant
chrF	3953937	A	G	SNVs	WU-9	upstream_gene_variant
chrA	28507	A	C	SNVs	WU-1	upstream_gene_variant
chrA	37288	T	C	SNVs	WU-1	upstream_gene_variant
chrA	37289	C	T	SNVs	WU-1	upstream_gene_variant
chrA	362752	A	G	SNVs	WU-1	upstream_gene_variant
chrA	459323	A	T	SNVs	WU-1	upstream_gene_variant
chrA	968699	G	A	SNVs	WU-1	missense_variant
chrA	1480212	C	A	SNVs	WU-1	downstream_gene_variant
chrA	1669085	G	A	SNVs	WU-1	upstream_gene_variant
chrA	1813051	T	A	SNVs	WU-1	upstream_gene_variant
chrB	150648	C	T	SNVs	WU-1	upstream_gene_variant
chrB	249478	A	T	SNVs	WU-1	missense_variant
chrB	249479	C	T	SNVs	WU-1	stop_gained
chrB	269476	T	C	SNVs	WU-1	upstream_gene_variant
chrB	322980	C	T	SNVs	WU-1	upstream_gene_variant
chrB	411455	A	G	SNVs	WU-1	upstream_gene_variant
chrB	714555	G	A	SNVs	WU-1	upstream_gene_variant
chrB	752149	C	T	SNVs	WU-1	synonymous_variant
chrB	761652	G	A	SNVs	WU-1	missense_variant
chrB	1304601	G	A	SNVs	WU-1	upstream_gene_variant
chrB	1469309	G	T	SNVs	WU-1	synonymous_variant
chrB	1573645	A	T	SNVs	WU-1	upstream_gene_variant
chrB	2360859	G	A	SNVs	WU-1	missense_variant
chrB	2569287	A	T	SNVs	WU-1	upstream_gene_variant
chrB	2812351	A	T	SNVs	WU-1	downstream_gene_variant
chrB	3030435	C	T	SNVs	WU-1	upstream_gene_variant
chrC	72844	G	A	SNVs	WU-1	upstream_gene_variant
chrC	310510	G	A	SNVs	WU-1	intergenic_region
chrC	399043	C	T	SNVs	WU-1	missense_variant
chrC	472222	T	A	SNVs	WU-1	stop_gained
chrC	493856	C	T	SNVs	WU-1	upstream_gene_variant
chrC	500159	A	T	SNVs	WU-1	upstream_gene_variant
chrC	736699	C	T	SNVs	WU-1	upstream_gene_variant
chrC	1258353	C	T	SNVs	WU-1	missense_variant
chrC	1786362	C	T	SNVs	WU-1	synonymous_variant
chrC	1811139	C	T	SNVs	WU-1	upstream_gene_variant
chrC	1897730	G	A	SNVs	WU-1	upstream_gene_variant
chrC	1899527	A	G	SNVs	WU-1	upstream_gene_variant
chrC	2097547	A	G	SNVs	WU-1	missense_variant
chrC	2266242	G	A	SNVs	WU-1	downstream_gene_variant
chrC	2312490	G	A	SNVs	WU-1	downstream_gene_variant
chrC	2380571	G	A	SNVs	WU-1	upstream_gene_variant
chrC	2950546	C	T	SNVs	WU-1	synonymous_variant
chrD	421178	G	A	SNVs	WU-1	synonymous_variant
chrD	671280	C	T	SNVs	WU-1	upstream_gene_variant
chrD	704913	G	A	SNVs	WU-1	upstream_gene_variant
chrD	971034	A	G	SNVs	WU-1	upstream_gene_variant
chrD	977987	G	A	SNVs	WU-1	upstream_gene_variant
chrD	1209722	G	A	SNVs	WU-1	synonymous_variant
chrD	1515191	A	G	SNVs	WU-1	missense_variant
chrD	1956172	C	T	SNVs	WU-1	upstream_gene_variant
chrD	2203914	C	T	SNVs	WU-1	synonymous_variant
chrD	2278609	C	T	SNVs	WU-1	upstream_gene_variant
chrD	2547977	C	T	SNVs	WU-1	missense_variant
chrD	2819400	C	T	SNVs	WU-1	upstream_gene_variant
chrD	2841601	G	A	SNVs	WU-1	upstream_gene_variant
chrD	2959625	G	A	SNVs	WU-1	upstream_gene_variant
chrD	2993724	G	A	SNVs	WU-1	upstream_gene_variant
chrD	3085390	G	A	SNVs	WU-1	upstream_gene_variant
chrD	3132145	G	A	SNVs	WU-1	upstream_gene_variant
chrD	3176822	T	A	SNVs	WU-1	upstream_gene_variant
chrD	3214244	G	A	SNVs	WU-1	upstream_gene_variant
chrD	3575654	C	T	SNVs	WU-1	synonymous_variant
chrD	3599762	C	T	SNVs	WU-1	missense_variant
chrE	239937	C	T	SNVs	WU-1	upstream_gene_variant
chrE	326317	G	A	SNVs	WU-1	upstream_gene_variant
chrE	337592	C	T	SNVs	WU-1	missense_variant
chrE	348390	C	T	SNVs	WU-1	missense_variant
chrE	382947	G	A	SNVs	WU-1	upstream_gene_variant
chrE	622740	C	T	SNVs	WU-1	missense_variant
chrE	1201690	C	T	SNVs	WU-1	missense_variant
chrE	1253828	T	C	SNVs	WU-1	upstream_gene_variant
chrE	1737994	A	G	SNVs	WU-1	upstream_gene_variant
chrE	2868401	T	A	SNVs	WU-1	missense_variant
chrE	3118220	G	A	SNVs	WU-1	upstream_gene_variant
chrE	3119471	G	A	SNVs	WU-1	missense_variant
chrE	3213408	G	A	SNVs	WU-1	missense_variant
chrE	3514965	C	T	SNVs	WU-1	missense_variant
chrE	3804207	G	A	SNVs	WU-1	upstream_gene_variant
chrE	3874152	C	T	SNVs	WU-1	synonymous_variant
chrE	4030746	A	T	SNVs	WU-1	upstream_gene_variant
chrF	53998	C	T	SNVs	WU-1	synonymous_variant
chrF	54108	T	C	SNVs	WU-1	downstream_gene_variant
chrF	757303	C	T	SNVs	WU-1	synonymous_variant
chrF	1154074	G	T	SNVs	WU-1	synonymous_variant
chrF	1425753	C	T	SNVs	WU-1	splice_region_variant&intron_variant
chrF	1777086	A	G	SNVs	WU-1	upstream_gene_variant
chrF	1881119	C	T	SNVs	WU-1	upstream_gene_variant
chrF	2564720	T	C	SNVs	WU-1	synonymous_variant
chrF	2657003	C	T	SNVs	WU-1	upstream_gene_variant
chrF	2677249	C	T	SNVs	WU-1	synonymous_variant
chrF	3239060	C	T	SNVs	WU-1	synonymous_variant
chrF	3949292	G	A	SNVs	WU-1	upstream_gene_variant
chrA	7095	C	T	SNVs	WU-10	synonymous_variant
chrA	79272	G	T	SNVs	WU-10	upstream_gene_variant
chrA	156817	G	A	SNVs	WU-10	missense_variant
chrA	156819	A	G	SNVs	WU-10	synonymous_variant
chrA	157838	A	G	SNVs	WU-10	upstream_gene_variant
chrA	347272	A	G	SNVs	WU-10	upstream_gene_variant
chrA	347274	G	A	SNVs	WU-10	upstream_gene_variant
chrA	455365	A	T	SNVs	WU-10	upstream_gene_variant
chrA	455369	C	T	SNVs	WU-10	upstream_gene_variant
chrA	510842	C	A	SNVs	WU-10	upstream_gene_variant
chrA	803380	A	G	SNVs	WU-10	upstream_gene_variant
chrA	1197022	G	A	SNVs	WU-10	downstream_gene_variant
chrA	1366097	G	A	SNVs	WU-10	upstream_gene_variant
chrA	1613560	G	T	SNVs	WU-10	upstream_gene_variant
chrA	1613562	A	T	SNVs	WU-10	upstream_gene_variant
chrA	1954060	G	A	SNVs	WU-10	upstream_gene_variant
chrA	2023680	A	C	SNVs	WU-10	missense_variant
chrA	2283956	C	T	SNVs	WU-10	downstream_gene_variant
chrA	2286083	T	A	SNVs	WU-10	downstream_gene_variant
chrB	362310	C	T	SNVs	WU-10	upstream_gene_variant
chrB	364744	A	G	SNVs	WU-10	upstream_gene_variant
chrB	545334	C	T	SNVs	WU-10	upstream_gene_variant
chrB	675061	C	T	SNVs	WU-10	upstream_gene_variant
chrB	727986	A	T	SNVs	WU-10	upstream_gene_variant
chrB	1168131	G	A	SNVs	WU-10	upstream_gene_variant
chrB	1354150	C	T	SNVs	WU-10	missense_variant
chrB	1705453	C	T	SNVs	WU-10	upstream_gene_variant
chrB	1804275	C	T	SNVs	WU-10	synonymous_variant
chrB	1865670	G	A	SNVs	WU-10	synonymous_variant
chrB	2020057	T	C	SNVs	WU-10	missense_variant
chrB	2032557	C	T	SNVs	WU-10	upstream_gene_variant
chrB	2071964	G	A	SNVs	WU-10	upstream_gene_variant
chrB	2079524	G	A	SNVs	WU-10	synonymous_variant
chrB	2399744	C	T	SNVs	WU-10	synonymous_variant
chrB	2571096	G	A	SNVs	WU-10	upstream_gene_variant
chrB	2653550	G	A	SNVs	WU-10	missense_variant
chrB	2748491	C	T	SNVs	WU-10	upstream_gene_variant
chrB	2833169	C	T	SNVs	WU-10	upstream_gene_variant
chrB	2910436	T	C	SNVs	WU-10	upstream_gene_variant
chrC	8792	G	A	SNVs	WU-10	upstream_gene_variant
chrC	152193	G	A	SNVs	WU-10	upstream_gene_variant
chrC	360745	G	T	SNVs	WU-10	stop_gained
chrC	367138	C	T	SNVs	WU-10	upstream_gene_variant
chrC	367139	C	T	SNVs	WU-10	upstream_gene_variant
chrC	378156	G	A	SNVs	WU-10	upstream_gene_variant
chrC	1169299	C	T	SNVs	WU-10	upstream_gene_variant
chrC	1902206	C	T	SNVs	WU-10	upstream_gene_variant
chrC	1909816	C	T	SNVs	WU-10	downstream_gene_variant
chrC	2238320	G	A	SNVs	WU-10	upstream_gene_variant
chrC	2267708	C	T	SNVs	WU-10	upstream_gene_variant
chrC	2306410	A	T	SNVs	WU-10	missense_variant
chrC	2330488	G	A	SNVs	WU-10	missense_variant
chrC	2447346	G	A	SNVs	WU-10	upstream_gene_variant
chrC	2503804	C	T	SNVs	WU-10	upstream_gene_variant
chrC	2579791	G	A	SNVs	WU-10	upstream_gene_variant
chrC	2601235	T	C	SNVs	WU-10	upstream_gene_variant
chrC	2938050	G	A	SNVs	WU-10	upstream_gene_variant
chrC	2966242	C	T	SNVs	WU-10	downstream_gene_variant
chrC	2966301	A	G	SNVs	WU-10	downstream_gene_variant
chrC	3217080	C	T	SNVs	WU-10	synonymous_variant
chrD	296770	C	T	SNVs	WU-10	missense_variant
chrD	386509	G	A	SNVs	WU-10	missense_variant
chrD	386510	G	A	SNVs	WU-10	synonymous_variant
chrD	458021	C	T	SNVs	WU-10	upstream_gene_variant
chrD	575586	C	T	SNVs	WU-10	upstream_gene_variant
chrD	639793	T	C	SNVs	WU-10	upstream_gene_variant
chrD	999890	C	T	SNVs	WU-10	upstream_gene_variant
chrD	1027228	C	T	SNVs	WU-10	synonymous_variant
chrD	1172346	G	A	SNVs	WU-10	upstream_gene_variant
chrD	1200848	C	T	SNVs	WU-10	synonymous_variant
chrD	1206272	C	T	SNVs	WU-10	synonymous_variant
chrD	1476214	A	T	SNVs	WU-10	synonymous_variant
chrD	1744637	C	T	SNVs	WU-10	upstream_gene_variant
chrD	2151805	G	A	SNVs	WU-10	missense_variant
chrD	2444232	C	T	SNVs	WU-10	upstream_gene_variant
chrD	2445543	C	T	SNVs	WU-10	upstream_gene_variant
chrD	2663572	C	T	SNVs	WU-10	upstream_gene_variant
chrD	2721319	G	A	SNVs	WU-10	synonymous_variant
chrD	2721767	G	A	SNVs	WU-10	splice_region_variant&intron_variant
chrD	2928048	G	A	SNVs	WU-10	upstream_gene_variant
chrD	2998622	C	T	SNVs	WU-10	synonymous_variant
chrD	2999490	T	C	SNVs	WU-10	upstream_gene_variant
chrD	3094695	C	A	SNVs	WU-10	missense_variant
chrD	3094697	C	T	SNVs	WU-10	stop_gained
chrD	3103382	G	T	SNVs	WU-10	missense_variant
chrD	3275479	G	A	SNVs	WU-10	upstream_gene_variant
chrE	173959	C	T	SNVs	WU-10	upstream_gene_variant
chrE	299267	G	A	SNVs	WU-10	missense_variant
chrE	319610	G	A	SNVs	WU-10	upstream_gene_variant
chrE	423535	C	T	SNVs	WU-10	missense_variant
chrE	824372	A	G	SNVs	WU-10	upstream_gene_variant
chrE	929370	C	T	SNVs	WU-10	upstream_gene_variant
chrE	991616	A	T	SNVs	WU-10	upstream_gene_variant
chrE	1058571	T	A	SNVs	WU-10	upstream_gene_variant
chrE	1362024	C	T	SNVs	WU-10	missense_variant
chrE	1488594	C	T	SNVs	WU-10	missense_variant
chrE	1640341	C	T	SNVs	WU-10	upstream_gene_variant
chrE	1770324	C	T	SNVs	WU-10	synonymous_variant
chrE	1916733	G	A	SNVs	WU-10	missense_variant
chrE	2332895	G	A	SNVs	WU-10	synonymous_variant
chrE	3254604	G	A	SNVs	WU-10	missense_variant
chrE	3732419	G	A	SNVs	WU-10	synonymous_variant
chrE	4147739	T	A	SNVs	WU-10	upstream_gene_variant
chrF	29390	C	T	SNVs	WU-10	synonymous_variant
chrF	46189	C	T	SNVs	WU-10	missense_variant
chrF	46842	C	T	SNVs	WU-10	synonymous_variant
chrF	86737	G	A	SNVs	WU-10	upstream_gene_variant
chrF	123388	G	A	SNVs	WU-10	missense_variant
chrF	212945	G	A	SNVs	WU-10	missense_variant
chrF	321772	C	T	SNVs	WU-10	upstream_gene_variant
chrF	384756	C	T	SNVs	WU-10	synonymous_variant
chrF	404759	G	A	SNVs	WU-10	synonymous_variant
chrF	405396	G	A	SNVs	WU-10	missense_variant
chrF	451160	G	A	SNVs	WU-10	downstream_gene_variant
chrF	506099	A	C	SNVs	WU-10	upstream_gene_variant
chrF	507411	T	A	SNVs	WU-10	upstream_gene_variant
chrF	507413	A	T	SNVs	WU-10	upstream_gene_variant
chrF	525125	C	T	SNVs	WU-10	missense_variant
chrF	574918	G	A	SNVs	WU-10	downstream_gene_variant
chrF	651444	G	A	SNVs	WU-10	upstream_gene_variant
chrF	731761	G	A	SNVs	WU-10	missense_variant
chrF	835610	A	T	SNVs	WU-10	upstream_gene_variant
chrF	1110597	G	A	SNVs	WU-10	upstream_gene_variant
chrF	1324138	C	T	SNVs	WU-10	upstream_gene_variant
chrF	1440132	A	G	SNVs	WU-10	upstream_gene_variant
chrF	1609482	C	T	SNVs	WU-10	synonymous_variant
chrF	1664326	G	A	SNVs	WU-10	upstream_gene_variant
chrF	2085882	C	T	SNVs	WU-10	splice_region_variant&stop_retained_variant
chrF	2105353	G	A	SNVs	WU-10	missense_variant
chrF	2335814	C	T	SNVs	WU-10	synonymous_variant
chrF	2437221	T	C	SNVs	WU-10	upstream_gene_variant
chrF	2656644	A	G	SNVs	WU-10	upstream_gene_variant
chrF	2668166	C	T	SNVs	WU-10	upstream_gene_variant
chrF	2769704	T	C	SNVs	WU-10	missense_variant
chrF	2849101	C	T	SNVs	WU-10	missense_variant
chrF	2908412	C	T	SNVs	WU-10	upstream_gene_variant
chrF	3294095	C	T	SNVs	WU-10	downstream_gene_variant
chrF	3592800	T	C	SNVs	WU-10	missense_variant
chrF	3800171	C	T	SNVs	WU-10	missense_variant
chrA	129309	A	G	SNVs	WU-2	downstream_gene_variant
chrA	196262	T	C	SNVs	WU-2	upstream_gene_variant
chrA	820255	G	A	SNVs	WU-2	missense_variant
chrA	1584241	A	G	SNVs	WU-2	upstream_gene_variant
chrA	1977030	G	A	SNVs	WU-2	intergenic_region
chrA	1985803	C	T	SNVs	WU-2	upstream_gene_variant
chrA	2075263	G	A	SNVs	WU-2	missense_variant
chrA	2220489	T	C	SNVs	WU-2	missense_variant
chrB	557986	C	T	SNVs	WU-2	synonymous_variant
chrB	566508	C	T	SNVs	WU-2	upstream_gene_variant
chrB	566600	C	T	SNVs	WU-2	upstream_gene_variant
chrB	668342	T	A	SNVs	WU-2	upstream_gene_variant
chrB	668343	C	T	SNVs	WU-2	upstream_gene_variant
chrB	1041213	C	T	SNVs	WU-2	upstream_gene_variant
chrB	1411742	G	A	SNVs	WU-2	missense_variant
chrB	1491924	G	A	SNVs	WU-2	upstream_gene_variant
chrB	1595577	G	A	SNVs	WU-2	synonymous_variant
chrB	2208326	C	T	SNVs	WU-2	missense_variant
chrC	249534	C	T	SNVs	WU-2	upstream_gene_variant
chrC	771720	G	A	SNVs	WU-2	upstream_gene_variant
chrC	858138	C	T	SNVs	WU-2	downstream_gene_variant
chrC	860818	G	A	SNVs	WU-2	downstream_gene_variant
chrC	960464	G	A	SNVs	WU-2	upstream_gene_variant
chrC	1017829	G	A	SNVs	WU-2	missense_variant
chrC	1342363	G	A	SNVs	WU-2	synonymous_variant
chrC	1348412	G	A	SNVs	WU-2	synonymous_variant
chrC	1408184	G	A	SNVs	WU-2	upstream_gene_variant
chrC	1690143	G	A	SNVs	WU-2	upstream_gene_variant
chrC	1916464	T	G	SNVs	WU-2	intergenic_region
chrC	2230719	C	T	SNVs	WU-2	missense_variant
chrC	2332717	C	T	SNVs	WU-2	downstream_gene_variant
chrC	2452203	G	A	SNVs	WU-2	upstream_gene_variant
chrD	93429	G	A	SNVs	WU-2	synonymous_variant
chrD	124759	G	A	SNVs	WU-2	upstream_gene_variant
chrD	602442	G	A	SNVs	WU-2	upstream_gene_variant
chrD	728073	G	A	SNVs	WU-2	missense_variant
chrD	1303200	C	T	SNVs	WU-2	missense_variant
chrD	2058252	C	T	SNVs	WU-2	downstream_gene_variant
chrD	2362359	G	A	SNVs	WU-2	upstream_gene_variant
chrD	2950797	C	T	SNVs	WU-2	synonymous_variant
chrE	978467	C	T	SNVs	WU-2	stop_gained
chrE	986694	G	A	SNVs	WU-2	stop_gained
chrE	1309919	G	A	SNVs	WU-2	synonymous_variant
chrE	1798376	A	G	SNVs	WU-2	synonymous_variant
chrE	1878840	C	T	SNVs	WU-2	upstream_gene_variant
chrE	2527048	A	T	SNVs	WU-2	upstream_gene_variant
chrE	2596212	C	T	SNVs	WU-2	synonymous_variant
chrE	2620028	G	A	SNVs	WU-2	upstream_gene_variant
chrE	3419944	G	A	SNVs	WU-2	synonymous_variant
chrE	3501520	G	A	SNVs	WU-2	missense_variant
chrE	3865341	A	T	SNVs	WU-2	missense_variant
chrF	86663	T	C	SNVs	WU-2	missense_variant
chrF	973717	C	T	SNVs	WU-2	upstream_gene_variant
chrF	1707309	A	G	SNVs	WU-2	synonymous_variant
chrF	2320192	G	A	SNVs	WU-2	synonymous_variant
chrF	3027779	G	A	SNVs	WU-2	upstream_gene_variant
chrF	3073643	T	C	SNVs	WU-2	upstream_gene_variant
chrF	3263684	G	A	SNVs	WU-2	missense_variant
chrF	3541541	G	A	SNVs	WU-2	upstream_gene_variant
chrF	3541543	A	G	SNVs	WU-2	upstream_gene_variant
chrF	3541683	G	A	SNVs	WU-2	upstream_gene_variant
chrF	3541847	G	T	SNVs	WU-2	upstream_gene_variant
chrF	3542616	G	A	SNVs	WU-2	missense_variant
chrF	3659720	T	A	SNVs	WU-2	synonymous_variant
chrF	3686835	T	C	SNVs	WU-2	stop_lost&splice_region_variant
chrA	183827	C	T	SNVs	WU-5	upstream_gene_variant
chrA	1642547	G	A	SNVs	WU-5	upstream_gene_variant
chrA	2001067	C	T	SNVs	WU-5	missense_variant
chrB	671925	C	T	SNVs	WU-5	synonymous_variant
chrB	671930	C	T	SNVs	WU-5	missense_variant
chrB	810050	A	T	SNVs	WU-5	upstream_gene_variant
chrB	1800557	G	A	SNVs	WU-5	upstream_gene_variant
chrB	1800558	G	A	SNVs	WU-5	upstream_gene_variant
chrB	1917041	T	C	SNVs	WU-5	upstream_gene_variant
chrB	2039054	C	T	SNVs	WU-5	missense_variant
chrB	2161124	A	C	SNVs	WU-5	upstream_gene_variant
chrB	2374750	G	A	SNVs	WU-5	missense_variant
chrB	2505271	C	T	SNVs	WU-5	missense_variant
chrB	2892538	C	T	SNVs	WU-5	missense_variant
chrC	1874308	G	C	SNVs	WU-5	upstream_gene_variant
chrC	2013109	C	G	SNVs	WU-5	upstream_gene_variant
chrC	2013111	C	T	SNVs	WU-5	upstream_gene_variant
chrC	2408210	C	A	SNVs	WU-5	upstream_gene_variant
chrC	2438716	G	A	SNVs	WU-5	synonymous_variant
chrC	2994768	G	T	SNVs	WU-5	upstream_gene_variant
chrC	3003250	G	A	SNVs	WU-5	upstream_gene_variant
chrD	467967	C	A	SNVs	WU-5	missense_variant
chrD	467968	C	T	SNVs	WU-5	missense_variant
chrD	548666	C	T	SNVs	WU-5	missense_variant
chrD	558445	C	T	SNVs	WU-5	upstream_gene_variant
chrD	622194	T	C	SNVs	WU-5	upstream_gene_variant
chrD	852728	G	A	SNVs	WU-5	downstream_gene_variant
chrD	968088	C	T	SNVs	WU-5	upstream_gene_variant
chrD	972659	C	T	SNVs	WU-5	upstream_gene_variant
chrD	1048861	G	T	SNVs	WU-5	synonymous_variant
chrD	1415273	G	A	SNVs	WU-5	synonymous_variant
chrD	1478337	C	T	SNVs	WU-5	missense_variant
chrD	1542347	T	C	SNVs	WU-5	upstream_gene_variant
chrD	1575940	T	A	SNVs	WU-5	upstream_gene_variant
chrD	2154548	C	T	SNVs	WU-5	upstream_gene_variant
chrE	190742	T	A	SNVs	WU-5	upstream_gene_variant
chrE	458089	G	A	SNVs	WU-5	upstream_gene_variant
chrE	779256	C	T	SNVs	WU-5	synonymous_variant
chrE	948404	G	A	SNVs	WU-5	upstream_gene_variant
chrE	1883818	G	A	SNVs	WU-5	upstream_gene_variant
chrE	2089273	G	A	SNVs	WU-5	upstream_gene_variant
chrE	2254300	C	T	SNVs	WU-5	missense_variant
chrE	2680656	G	A	SNVs	WU-5	upstream_gene_variant
chrE	2743917	C	T	SNVs	WU-5	synonymous_variant
chrE	2937043	C	T	SNVs	WU-5	missense_variant
chrE	3639419	T	C	SNVs	WU-5	missense_variant
chrE	3693085	C	T	SNVs	WU-5	missense_variant
chrE	3745577	C	T	SNVs	WU-5	synonymous_variant
chrF	959405	G	A	SNVs	WU-5	missense_variant
chrF	1113715	G	T	SNVs	WU-5	upstream_gene_variant
chrF	1120355	A	G	SNVs	WU-5	upstream_gene_variant
chrF	1383439	C	T	SNVs	WU-5	downstream_gene_variant
chrF	1383440	C	T	SNVs	WU-5	downstream_gene_variant
chrF	1515657	A	G	SNVs	WU-5	stop_lost
chrF	1516196	G	T	SNVs	WU-5	upstream_gene_variant
chrF	1709992	A	C	SNVs	WU-5	upstream_gene_variant
chrF	1709994	A	T	SNVs	WU-5	upstream_gene_variant
chrF	1940370	T	C	SNVs	WU-5	upstream_gene_variant
chrF	2360798	T	C	SNVs	WU-5	missense_variant
chrF	2388327	A	T	SNVs	WU-5	upstream_gene_variant
chrF	2774311	C	T	SNVs	WU-5	missense_variant
chrF	2788604	G	A	SNVs	WU-5	upstream_gene_variant
chrF	3202278	G	T	SNVs	WU-5	synonymous_variant
chrF	3887601	A	T	SNVs	WU-5	upstream_gene_variant
chrA	130855	T	C	SNVs	WU-3	downstream_gene_variant
chrA	143261	C	T	SNVs	WU-3	upstream_gene_variant
chrA	313025	C	T	SNVs	WU-3	missense_variant
chrA	337095	C	T	SNVs	WU-3	missense_variant
chrA	755798	G	A	SNVs	WU-3	upstream_gene_variant
chrA	783837	C	T	SNVs	WU-3	upstream_gene_variant
chrA	1226806	T	A	SNVs	WU-3	upstream_gene_variant
chrA	1274991	G	A	SNVs	WU-3	upstream_gene_variant
chrA	1488022	C	T	SNVs	WU-3	missense_variant
chrA	1660413	G	A	SNVs	WU-3	upstream_gene_variant
chrA	1954358	G	A	SNVs	WU-3	upstream_gene_variant
chrB	74262	C	T	SNVs	WU-3	missense_variant
chrB	200216	C	T	SNVs	WU-3	upstream_gene_variant
chrB	213739	G	A	SNVs	WU-3	synonymous_variant
chrB	244783	C	T	SNVs	WU-3	missense_variant&splice_region_variant
chrB	372917	T	A	SNVs	WU-3	upstream_gene_variant
chrB	404364	G	A	SNVs	WU-3	missense_variant
chrB	726709	C	T	SNVs	WU-3	missense_variant
chrB	1048666	C	T	SNVs	WU-3	downstream_gene_variant
chrB	1532702	C	T	SNVs	WU-3	upstream_gene_variant
chrB	1713899	C	T	SNVs	WU-3	upstream_gene_variant
chrB	2188603	G	A	SNVs	WU-3	upstream_gene_variant
chrB	2534204	C	T	SNVs	WU-3	missense_variant
chrB	2540089	G	A	SNVs	WU-3	upstream_gene_variant
chrB	2640519	G	A	SNVs	WU-3	synonymous_variant
chrC	171575	T	A	SNVs	WU-3	upstream_gene_variant
chrC	201383	C	T	SNVs	WU-3	upstream_gene_variant
chrC	308938	C	T	SNVs	WU-3	downstream_gene_variant
chrC	457561	G	A	SNVs	WU-3	upstream_gene_variant
chrC	476649	C	T	SNVs	WU-3	missense_variant
chrC	782032	G	A	SNVs	WU-3	upstream_gene_variant
chrC	1383745	C	T	SNVs	WU-3	downstream_gene_variant
chrC	1421344	G	A	SNVs	WU-3	upstream_gene_variant
chrC	1621867	C	T	SNVs	WU-3	upstream_gene_variant
chrC	1692015	G	A	SNVs	WU-3	upstream_gene_variant
chrC	1917915	G	A	SNVs	WU-3	upstream_gene_variant
chrC	1930580	C	T	SNVs	WU-3	synonymous_variant
chrC	2395348	C	T	SNVs	WU-3	upstream_gene_variant
chrC	2403280	C	T	SNVs	WU-3	upstream_gene_variant
chrC	2467429	C	T	SNVs	WU-3	upstream_gene_variant
chrC	2904309	C	T	SNVs	WU-3	missense_variant
chrD	54651	C	T	SNVs	WU-3	synonymous_variant
chrD	66667	A	G	SNVs	WU-3	upstream_gene_variant
chrD	238233	C	T	SNVs	WU-3	missense_variant
chrD	281239	C	T	SNVs	WU-3	synonymous_variant
chrD	346855	G	A	SNVs	WU-3	upstream_gene_variant
chrD	699947	C	T	SNVs	WU-3	upstream_gene_variant
chrD	819320	T	C	SNVs	WU-3	upstream_gene_variant
chrD	955807	G	A	SNVs	WU-3	missense_variant
chrD	1303906	C	T	SNVs	WU-3	upstream_gene_variant
chrD	1810193	C	T	SNVs	WU-3	synonymous_variant
chrD	2002551	C	T	SNVs	WU-3	upstream_gene_variant
chrD	2205916	G	A	SNVs	WU-3	missense_variant
chrD	2205917	T	A	SNVs	WU-3	missense_variant
chrD	2317139	T	C	SNVs	WU-3	synonymous_variant
chrD	2504935	C	T	SNVs	WU-3	upstream_gene_variant
chrD	2517902	G	A	SNVs	WU-3	upstream_gene_variant
chrD	2566915	G	A	SNVs	WU-3	synonymous_variant
chrD	3013115	C	T	SNVs	WU-3	synonymous_variant
chrD	3513808	G	A	SNVs	WU-3	synonymous_variant
chrD	3610133	C	T	SNVs	WU-3	upstream_gene_variant
chrE	351541	A	G	SNVs	WU-3	missense_variant
chrE	461420	C	T	SNVs	WU-3	missense_variant
chrE	514369	C	T	SNVs	WU-3	missense_variant
chrE	558667	G	T	SNVs	WU-3	upstream_gene_variant
chrE	1366089	G	A	SNVs	WU-3	upstream_gene_variant
chrE	2262849	C	T	SNVs	WU-3	upstream_gene_variant
chrE	2332145	C	T	SNVs	WU-3	synonymous_variant
chrE	2591855	C	T	SNVs	WU-3	missense_variant
chrE	3364118	G	A	SNVs	WU-3	synonymous_variant
chrE	3368934	G	A	SNVs	WU-3	missense_variant
chrE	3437433	G	A	SNVs	WU-3	missense_variant
chrE	3439608	G	A	SNVs	WU-3	upstream_gene_variant
chrE	3468017	T	A	SNVs	WU-3	missense_variant
chrE	3507308	G	A	SNVs	WU-3	upstream_gene_variant
chrE	3525364	T	A	SNVs	WU-3	upstream_gene_variant
chrE	3572503	G	T	SNVs	WU-3	synonymous_variant
chrE	4037943	C	T	SNVs	WU-3	upstream_gene_variant
chrE	4061545	C	T	SNVs	WU-3	upstream_gene_variant
chrF	69104	C	T	SNVs	WU-3	downstream_gene_variant
chrF	118593	T	A	SNVs	WU-3	upstream_gene_variant
chrF	175044	T	C	SNVs	WU-3	upstream_gene_variant
chrF	283830	G	A	SNVs	WU-3	missense_variant
chrF	540191	C	T	SNVs	WU-3	upstream_gene_variant
chrF	651467	G	A	SNVs	WU-3	upstream_gene_variant
chrF	1052926	C	T	SNVs	WU-3	upstream_gene_variant
chrF	1234278	G	A	SNVs	WU-3	missense_variant
chrF	1564866	C	T	SNVs	WU-3	upstream_gene_variant
chrF	1864889	C	T	SNVs	WU-3	downstream_gene_variant
chrF	2564904	G	A	SNVs	WU-3	missense_variant
chrF	2639555	G	A	SNVs	WU-3	upstream_gene_variant
chrF	2823735	C	T	SNVs	WU-3	synonymous_variant
chrF	2993587	C	T	SNVs	WU-3	synonymous_variant
chrF	3049252	T	A	SNVs	WU-3	upstream_gene_variant
chrF	3382890	C	T	SNVs	WU-3	missense_variant
chrF	3466579	G	A	SNVs	WU-3	missense_variant
chrF	3466580	A	T	SNVs	WU-3	missense_variant
chrF	3612438	A	G	SNVs	WU-3	missense_variant
chrF	3874962	C	T	SNVs	WU-3	synonymous_variant
chrA	46130	G	A	SNVs	WU-4	synonymous_variant
chrA	50049	A	G	SNVs	WU-4	missense_variant
chrA	186914	G	A	SNVs	WU-4	upstream_gene_variant
chrA	671517	G	T	SNVs	WU-4	missense_variant
chrA	795779	C	T	SNVs	WU-4	upstream_gene_variant
chrA	1987996	C	T	SNVs	WU-4	upstream_gene_variant
chrA	2027072	C	T	SNVs	WU-4	synonymous_variant
chrA	2046475	C	T	SNVs	WU-4	upstream_gene_variant
chrA	2046488	C	T	SNVs	WU-4	upstream_gene_variant
chrA	2100714	A	G	SNVs	WU-4	upstream_gene_variant
chrA	2224984	C	T	SNVs	WU-4	missense_variant
chrA	2247731	G	A	SNVs	WU-4	synonymous_variant
chrA	2298190	C	T	SNVs	WU-4	downstream_gene_variant
chrB	218716	C	T	SNVs	WU-4	upstream_gene_variant
chrB	279093	G	A	SNVs	WU-4	upstream_gene_variant
chrB	630868	G	A	SNVs	WU-4	synonymous_variant
chrB	630869	G	A	SNVs	WU-4	missense_variant
chrB	933133	G	A	SNVs	WU-4	upstream_gene_variant
chrB	1215238	C	T	SNVs	WU-4	upstream_gene_variant
chrB	1471890	C	T	SNVs	WU-4	missense_variant
chrB	1866336	C	T	SNVs	WU-4	synonymous_variant
chrB	1917032	A	G	SNVs	WU-4	upstream_gene_variant
chrB	2057348	G	A	SNVs	WU-4	upstream_gene_variant
chrB	2381917	C	T	SNVs	WU-4	upstream_gene_variant
chrB	2607925	A	G	SNVs	WU-4	upstream_gene_variant
chrB	2662951	A	G	SNVs	WU-4	synonymous_variant
chrB	2774697	C	T	SNVs	WU-4	synonymous_variant
chrB	2789602	T	C	SNVs	WU-4	missense_variant
chrB	2793155	C	T	SNVs	WU-4	synonymous_variant
chrB	2798402	A	G	SNVs	WU-4	upstream_gene_variant
chrB	2945590	T	A	SNVs	WU-4	upstream_gene_variant
chrB	2985706	C	T	SNVs	WU-4	upstream_gene_variant
chrC	71687	G	A	SNVs	WU-4	upstream_gene_variant
chrC	104005	T	C	SNVs	WU-4	missense_variant
chrC	650165	T	C	SNVs	WU-4	upstream_gene_variant
chrC	761028	G	A	SNVs	WU-4	missense_variant
chrC	765773	G	T	SNVs	WU-4	missense_variant
chrC	826589	C	T	SNVs	WU-4	upstream_gene_variant
chrC	884809	G	A	SNVs	WU-4	upstream_gene_variant
chrC	1315719	C	T	SNVs	WU-4	missense_variant
chrC	1357504	C	T	SNVs	WU-4	missense_variant
chrC	1582487	G	A	SNVs	WU-4	missense_variant
chrC	1602330	C	T	SNVs	WU-4	missense_variant
chrC	1604834	C	T	SNVs	WU-4	missense_variant
chrC	1742090	C	T	SNVs	WU-4	upstream_gene_variant
chrC	1991137	C	T	SNVs	WU-4	upstream_gene_variant
chrC	2029805	A	G	SNVs	WU-4	upstream_gene_variant
chrC	2272460	G	A	SNVs	WU-4	upstream_gene_variant
chrC	2353259	G	A	SNVs	WU-4	missense_variant
chrC	2382881	C	T	SNVs	WU-4	missense_variant
chrC	2521081	C	T	SNVs	WU-4	upstream_gene_variant
chrC	2584900	C	T	SNVs	WU-4	upstream_gene_variant
chrC	2743975	C	T	SNVs	WU-4	stop_gained
chrC	2766237	C	T	SNVs	WU-4	upstream_gene_variant
chrC	2864816	A	G	SNVs	WU-4	upstream_gene_variant
chrC	3259375	G	A	SNVs	WU-4	upstream_gene_variant
chrD	128545	C	T	SNVs	WU-4	synonymous_variant
chrD	367973	A	G	SNVs	WU-4	upstream_gene_variant
chrD	376388	C	T	SNVs	WU-4	upstream_gene_variant
chrD	714247	C	T	SNVs	WU-4	synonymous_variant
chrD	778020	G	A	SNVs	WU-4	upstream_gene_variant
chrD	865745	C	T	SNVs	WU-4	upstream_gene_variant
chrD	1372249	C	T	SNVs	WU-4	synonymous_variant
chrD	1564549	A	T	SNVs	WU-4	synonymous_variant
chrD	2049037	G	T	SNVs	WU-4	upstream_gene_variant
chrD	2126386	G	A	SNVs	WU-4	upstream_gene_variant
chrD	2326642	A	G	SNVs	WU-4	synonymous_variant
chrD	2402682	G	A	SNVs	WU-4	synonymous_variant
chrD	2468721	C	T	SNVs	WU-4	upstream_gene_variant
chrD	2586217	G	T	SNVs	WU-4	upstream_gene_variant
chrD	2929974	A	G	SNVs	WU-4	upstream_gene_variant
chrD	3316487	C	T	SNVs	WU-4	upstream_gene_variant
chrD	3409222	G	A	SNVs	WU-4	upstream_gene_variant
chrD	3560071	C	A	SNVs	WU-4	upstream_gene_variant
chrE	99442	A	G	SNVs	WU-4	upstream_gene_variant
chrE	264998	C	T	SNVs	WU-4	missense_variant
chrE	350306	C	T	SNVs	WU-4	synonymous_variant
chrE	454829	A	G	SNVs	WU-4	upstream_gene_variant
chrE	455283	G	A	SNVs	WU-4	missense_variant
chrE	511342	G	A	SNVs	WU-4	missense_variant
chrE	725135	G	A	SNVs	WU-4	missense_variant
chrE	766999	G	A	SNVs	WU-4	missense_variant
chrE	814593	C	T	SNVs	WU-4	synonymous_variant
chrE	814654	T	C	SNVs	WU-4	missense_variant
chrE	816233	C	T	SNVs	WU-4	missense_variant
chrE	817507	C	T	SNVs	WU-4	upstream_gene_variant
chrE	933283	C	T	SNVs	WU-4	synonymous_variant
chrE	968863	C	T	SNVs	WU-4	missense_variant
chrE	1494056	A	T	SNVs	WU-4	upstream_gene_variant
chrE	1525492	A	T	SNVs	WU-4	missense_variant
chrE	1601464	G	T	SNVs	WU-4	missense_variant
chrE	1677991	C	A	SNVs	WU-4	upstream_gene_variant
chrE	1707224	A	G	SNVs	WU-4	upstream_gene_variant
chrE	1803711	C	T	SNVs	WU-4	upstream_gene_variant
chrE	1850095	T	C	SNVs	WU-4	upstream_gene_variant
chrE	1852846	T	A	SNVs	WU-4	upstream_gene_variant
chrE	1852848	T	A	SNVs	WU-4	upstream_gene_variant
chrE	1888522	C	T	SNVs	WU-4	missense_variant
chrE	1907485	T	C	SNVs	WU-4	upstream_gene_variant
chrE	1965425	C	T	SNVs	WU-4	upstream_gene_variant
chrE	1999690	C	T	SNVs	WU-4	missense_variant
chrE	2111449	C	T	SNVs	WU-4	missense_variant
chrE	2143282	C	T	SNVs	WU-4	stop_gained
chrE	2225510	C	T	SNVs	WU-4	upstream_gene_variant
chrE	2358733	G	A	SNVs	WU-4	upstream_gene_variant
chrE	2451215	C	T	SNVs	WU-4	missense_variant
chrE	2619967	C	T	SNVs	WU-4	upstream_gene_variant
chrE	3187031	G	A	SNVs	WU-4	upstream_gene_variant
chrE	3241132	C	T	SNVs	WU-4	missense_variant
chrE	3404788	C	T	SNVs	WU-4	missense_variant
chrE	3529028	A	G	SNVs	WU-4	missense_variant
chrE	3697902	C	T	SNVs	WU-4	upstream_gene_variant
chrE	3944463	C	T	SNVs	WU-4	missense_variant
chrE	3997577	G	A	SNVs	WU-4	missense_variant
chrF	69241	C	T	SNVs	WU-4	downstream_gene_variant
chrF	508469	C	T	SNVs	WU-4	upstream_gene_variant
chrF	525433	G	A	SNVs	WU-4	upstream_gene_variant
chrF	634274	G	A	SNVs	WU-4	missense_variant
chrF	674110	C	T	SNVs	WU-4	missense_variant
chrF	677333	T	A	SNVs	WU-4	missense_variant
chrF	677401	C	T	SNVs	WU-4	synonymous_variant
chrF	1035432	C	T	SNVs	WU-4	upstream_gene_variant
chrF	1065590	C	T	SNVs	WU-4	upstream_gene_variant
chrF	1065936	C	T	SNVs	WU-4	upstream_gene_variant
chrF	1155982	A	G	SNVs	WU-4	upstream_gene_variant
chrF	1311693	C	T	SNVs	WU-4	missense_variant
chrF	1396897	G	A	SNVs	WU-4	splice_region_variant&synonymous_variant
chrF	1432344	G	A	SNVs	WU-4	synonymous_variant
chrF	1445342	G	A	SNVs	WU-4	upstream_gene_variant
chrF	1651214	G	A	SNVs	WU-4	downstream_gene_variant
chrF	1652288	G	A	SNVs	WU-4	upstream_gene_variant
chrF	1653360	G	A	SNVs	WU-4	upstream_gene_variant
chrF	1653361	G	A	SNVs	WU-4	upstream_gene_variant
chrF	1695597	G	A	SNVs	WU-4	synonymous_variant
chrF	1809283	G	A	SNVs	WU-4	synonymous_variant
chrF	1816346	T	C	SNVs	WU-4	upstream_gene_variant
chrF	2028267	G	A	SNVs	WU-4	upstream_gene_variant
chrF	2053148	C	T	SNVs	WU-4	upstream_gene_variant
chrF	2269617	C	T	SNVs	WU-4	downstream_gene_variant
chrF	2526616	C	T	SNVs	WU-4	stop_gained
chrF	2806930	G	A	SNVs	WU-4	missense_variant
chrF	2912630	C	T	SNVs	WU-4	missense_variant
chrF	2912631	C	T	SNVs	WU-4	synonymous_variant
chrF	2939353	A	G	SNVs	WU-4	upstream_gene_variant
chrF	2944990	C	T	SNVs	WU-4	upstream_gene_variant
chrF	2952075	G	A	SNVs	WU-4	upstream_gene_variant
chrF	3488293	C	T	SNVs	WU-4	missense_variant
chrF	3535373	C	T	SNVs	WU-4	missense_variant
chrF	3585050	C	T	SNVs	WU-4	missense_variant
chrF	3626186	G	A	SNVs	WU-4	missense_variant
chrA	398970	T	C	SNVs	WU-6	upstream_gene_variant
chrA	568072	C	T	SNVs	WU-6	missense_variant
chrA	633415	C	T	SNVs	WU-6	upstream_gene_variant
chrA	662917	A	T	SNVs	WU-6	upstream_gene_variant
chrA	860894	G	A	SNVs	WU-6	upstream_gene_variant
chrA	987122	T	C	SNVs	WU-6	upstream_gene_variant
chrA	992801	G	A	SNVs	WU-6	upstream_gene_variant
chrA	1023564	G	A	SNVs	WU-6	missense_variant
chrA	1052279	C	T	SNVs	WU-6	missense_variant
chrA	1082502	C	T	SNVs	WU-6	upstream_gene_variant
chrA	1220836	T	A	SNVs	WU-6	upstream_gene_variant
chrA	1318342	C	T	SNVs	WU-6	upstream_gene_variant
chrA	1394446	C	T	SNVs	WU-6	upstream_gene_variant
chrA	1424430	C	T	SNVs	WU-6	upstream_gene_variant
chrA	1447823	C	A	SNVs	WU-6	upstream_gene_variant
chrA	1562062	C	T	SNVs	WU-6	upstream_gene_variant
chrA	1582226	G	A	SNVs	WU-6	upstream_gene_variant
chrA	1812802	A	G	SNVs	WU-6	upstream_gene_variant
chrA	1946364	A	G	SNVs	WU-6	upstream_gene_variant
chrA	2073688	A	G	SNVs	WU-6	downstream_gene_variant
chrA	2107079	T	A	SNVs	WU-6	missense_variant
chrA	2109587	A	G	SNVs	WU-6	upstream_gene_variant
chrA	2196509	C	T	SNVs	WU-6	upstream_gene_variant
chrA	2299400	C	T	SNVs	WU-6	missense_variant
chrB	94961	A	G	SNVs	WU-6	upstream_gene_variant
chrB	143835	G	A	SNVs	WU-6	upstream_gene_variant
chrB	160991	A	G	SNVs	WU-6	missense_variant
chrB	499592	C	T	SNVs	WU-6	missense_variant
chrB	521643	C	T	SNVs	WU-6	upstream_gene_variant
chrB	605849	G	A	SNVs	WU-6	downstream_gene_variant
chrB	664184	G	A	SNVs	WU-6	upstream_gene_variant
chrB	980204	C	T	SNVs	WU-6	upstream_gene_variant
chrB	1007793	G	A	SNVs	WU-6	splice_acceptor_variant&intron_variant
chrB	1383882	C	T	SNVs	WU-6	upstream_gene_variant
chrB	1705508	G	T	SNVs	WU-6	upstream_gene_variant
chrB	1741728	T	C	SNVs	WU-6	missense_variant
chrB	1846788	C	T	SNVs	WU-6	synonymous_variant
chrB	1893218	G	A	SNVs	WU-6	upstream_gene_variant
chrB	2006301	G	A	SNVs	WU-6	missense_variant
chrB	2007905	T	A	SNVs	WU-6	upstream_gene_variant
chrB	2007907	C	T	SNVs	WU-6	upstream_gene_variant
chrB	2188688	G	A	SNVs	WU-6	upstream_gene_variant
chrB	2230991	C	T	SNVs	WU-6	upstream_gene_variant
chrB	2653011	C	T	SNVs	WU-6	missense_variant
chrB	2785562	C	T	SNVs	WU-6	upstream_gene_variant
chrB	2849707	G	A	SNVs	WU-6	upstream_gene_variant
chrB	2918484	C	A	SNVs	WU-6	upstream_gene_variant
chrB	2937122	C	A	SNVs	WU-6	missense_variant
chrB	2942368	C	T	SNVs	WU-6	upstream_gene_variant
chrB	2942369	C	T	SNVs	WU-6	upstream_gene_variant
chrB	2943503	A	T	SNVs	WU-6	missense_variant
chrB	2946016	T	A	SNVs	WU-6	synonymous_variant
chrB	2946173	G	T	SNVs	WU-6	missense_variant
chrB	2949840	T	C	SNVs	WU-6	missense_variant
chrB	2956853	C	T	SNVs	WU-6	missense_variant
chrB	3056678	C	T	SNVs	WU-6	upstream_gene_variant
chrC	66536	C	T	SNVs	WU-6	missense_variant
chrC	94376	G	A	SNVs	WU-6	upstream_gene_variant
chrC	94380	G	A	SNVs	WU-6	upstream_gene_variant
chrC	118720	G	A	SNVs	WU-6	upstream_gene_variant
chrC	192591	G	A	SNVs	WU-6	missense_variant
chrC	318679	C	A	SNVs	WU-6	downstream_gene_variant
chrC	319564	G	A	SNVs	WU-6	downstream_gene_variant
chrC	494981	C	T	SNVs	WU-6	upstream_gene_variant
chrC	762240	C	T	SNVs	WU-6	upstream_gene_variant
chrC	876153	T	C	SNVs	WU-6	synonymous_variant
chrC	876155	C	A	SNVs	WU-6	stop_gained
chrC	1216849	C	T	SNVs	WU-6	upstream_gene_variant
chrC	1544477	C	T	SNVs	WU-6	upstream_gene_variant
chrC	1557690	G	A	SNVs	WU-6	upstream_gene_variant
chrC	1616459	C	T	SNVs	WU-6	missense_variant
chrC	1702669	C	T	SNVs	WU-6	upstream_gene_variant
chrC	1982605	C	T	SNVs	WU-6	missense_variant
chrC	2211059	A	G	SNVs	WU-6	intergenic_region
chrC	2484559	C	T	SNVs	WU-6	stop_gained
chrC	2672897	G	A	SNVs	WU-6	upstream_gene_variant
chrC	2687781	C	T	SNVs	WU-6	missense_variant
chrC	2763767	G	A	SNVs	WU-6	upstream_gene_variant
chrD	483296	C	A	SNVs	WU-6	synonymous_variant
chrD	561203	C	T	SNVs	WU-6	downstream_gene_variant
chrD	698422	G	A	SNVs	WU-6	missense_variant
chrD	699173	G	A	SNVs	WU-6	upstream_gene_variant
chrD	700569	G	A	SNVs	WU-6	upstream_gene_variant
chrD	728612	C	T	SNVs	WU-6	synonymous_variant
chrD	735728	G	C	SNVs	WU-6	upstream_gene_variant
chrD	817265	T	A	SNVs	WU-6	upstream_gene_variant
chrD	835981	G	A	SNVs	WU-6	upstream_gene_variant
chrD	1047800	G	A	SNVs	WU-6	missense_variant
chrD	1521566	G	A	SNVs	WU-6	upstream_gene_variant
chrD	1674448	A	G	SNVs	WU-6	upstream_gene_variant
chrD	1963649	G	A	SNVs	WU-6	upstream_gene_variant
chrD	2002239	G	A	SNVs	WU-6	synonymous_variant
chrD	2142795	C	T	SNVs	WU-6	upstream_gene_variant
chrD	2407729	C	T	SNVs	WU-6	synonymous_variant
chrD	2484685	G	A	SNVs	WU-6	upstream_gene_variant
chrD	2484841	A	G	SNVs	WU-6	upstream_gene_variant
chrD	2644409	A	G	SNVs	WU-6	upstream_gene_variant
chrD	2655550	C	T	SNVs	WU-6	missense_variant
chrD	2779537	A	G	SNVs	WU-6	upstream_gene_variant
chrD	2951590	T	A	SNVs	WU-6	upstream_gene_variant
chrD	2959359	C	A	SNVs	WU-6	synonymous_variant
chrD	3230216	T	A	SNVs	WU-6	upstream_gene_variant
chrD	3443700	A	G	SNVs	WU-6	upstream_gene_variant
chrD	3608798	C	T	SNVs	WU-6	upstream_gene_variant
chrE	66079	C	T	SNVs	WU-6	synonymous_variant
chrE	149914	C	T	SNVs	WU-6	upstream_gene_variant
chrE	261993	T	C	SNVs	WU-6	missense_variant
chrE	290439	G	C	SNVs	WU-6	upstream_gene_variant
chrE	290447	C	T	SNVs	WU-6	upstream_gene_variant
chrE	290449	C	T	SNVs	WU-6	upstream_gene_variant
chrE	290451	C	T	SNVs	WU-6	upstream_gene_variant
chrE	433889	C	T	SNVs	WU-6	missense_variant
chrE	621752	G	A	SNVs	WU-6	upstream_gene_variant
chrE	879313	C	T	SNVs	WU-6	upstream_gene_variant
chrE	1241062	A	G	SNVs	WU-6	upstream_gene_variant
chrE	1267541	T	A	SNVs	WU-6	missense_variant
chrE	1308461	G	A	SNVs	WU-6	upstream_gene_variant
chrE	1390429	C	T	SNVs	WU-6	missense_variant
chrE	1395801	A	G	SNVs	WU-6	missense_variant
chrE	1414171	C	T	SNVs	WU-6	upstream_gene_variant
chrE	1414524	C	T	SNVs	WU-6	synonymous_variant
chrE	1414620	A	T	SNVs	WU-6	synonymous_variant
chrE	1480268	C	T	SNVs	WU-6	synonymous_variant
chrE	1517085	G	A	SNVs	WU-6	upstream_gene_variant
chrE	1560789	G	A	SNVs	WU-6	missense_variant
chrE	1752281	G	A	SNVs	WU-6	synonymous_variant
chrE	2114593	C	T	SNVs	WU-6	upstream_gene_variant
chrE	2208967	C	T	SNVs	WU-6	missense_variant
chrE	2213689	T	A	SNVs	WU-6	synonymous_variant
chrE	2230369	C	A	SNVs	WU-6	missense_variant
chrE	2240162	T	A	SNVs	WU-6	upstream_gene_variant
chrE	2249963	T	C	SNVs	WU-6	upstream_gene_variant
chrE	2306059	T	C	SNVs	WU-6	upstream_gene_variant
chrE	2348652	C	T	SNVs	WU-6	synonymous_variant
chrE	2520838	C	T	SNVs	WU-6	missense_variant
chrE	2596203	G	A	SNVs	WU-6	synonymous_variant
chrE	2708833	G	A	SNVs	WU-6	synonymous_variant
chrE	2971159	A	T	SNVs	WU-6	upstream_gene_variant
chrE	3214002	C	T	SNVs	WU-6	upstream_gene_variant
chrE	3277514	C	G	SNVs	WU-6	missense_variant
chrE	3779880	T	C	SNVs	WU-6	synonymous_variant
chrE	3925918	G	A	SNVs	WU-6	stop_gained
chrE	3936334	T	C	SNVs	WU-6	upstream_gene_variant
chrE	3985257	T	C	SNVs	WU-6	upstream_gene_variant
chrE	4047108	A	T	SNVs	WU-6	upstream_gene_variant
chrF	40119	C	T	SNVs	WU-6	upstream_gene_variant
chrF	82035	G	A	SNVs	WU-6	upstream_gene_variant
chrF	104977	A	G	SNVs	WU-6	upstream_gene_variant
chrF	119385	T	A	SNVs	WU-6	upstream_gene_variant
chrF	329910	T	A	SNVs	WU-6	upstream_gene_variant
chrF	347650	C	T	SNVs	WU-6	missense_variant
chrF	580121	T	C	SNVs	WU-6	upstream_gene_variant
chrF	1008866	C	T	SNVs	WU-6	synonymous_variant
chrF	1174041	C	T	SNVs	WU-6	synonymous_variant
chrF	1310999	T	C	SNVs	WU-6	synonymous_variant
chrF	1518947	T	A	SNVs	WU-6	upstream_gene_variant
chrF	1687608	T	C	SNVs	WU-6	upstream_gene_variant
chrF	1724929	C	T	SNVs	WU-6	missense_variant
chrF	1746861	G	A	SNVs	WU-6	upstream_gene_variant
chrF	1877585	C	T	SNVs	WU-6	upstream_gene_variant
chrF	2111026	G	A	SNVs	WU-6	upstream_gene_variant
chrF	2113008	T	A	SNVs	WU-6	upstream_gene_variant
chrF	2947639	C	T	SNVs	WU-6	upstream_gene_variant
chrF	3023701	C	T	SNVs	WU-6	missense_variant
chrF	3025660	G	A	SNVs	WU-6	missense_variant
chrF	3074227	G	A	SNVs	WU-6	upstream_gene_variant
chrF	3338776	C	T	SNVs	WU-6	upstream_gene_variant
chrF	3542613	G	T	SNVs	WU-6	missense_variant
chrF	3594010	G	A	SNVs	WU-6	upstream_gene_variant
chrF	3697011	A	G	SNVs	WU-6	upstream_gene_variant
chrA	96084	T	G	SNVs	WU-8	upstream_gene_variant
chrA	186856	T	C	SNVs	WU-8	upstream_gene_variant
chrA	234068	G	A	SNVs	WU-8	missense_variant
chrA	234069	G	A	SNVs	WU-8	missense_variant
chrA	256687	C	T	SNVs	WU-8	missense_variant
chrA	389136	G	A	SNVs	WU-8	upstream_gene_variant
chrA	456346	G	A	SNVs	WU-8	upstream_gene_variant
chrA	546687	G	A	SNVs	WU-8	upstream_gene_variant
chrA	608688	G	A	SNVs	WU-8	upstream_gene_variant
chrA	656763	A	G	SNVs	WU-8	upstream_gene_variant
chrA	841611	C	G	SNVs	WU-8	upstream_gene_variant
chrA	841618	A	G	SNVs	WU-8	upstream_gene_variant
chrA	951421	G	A	SNVs	WU-8	upstream_gene_variant
chrA	1139512	C	T	SNVs	WU-8	downstream_gene_variant
chrA	1503689	C	T	SNVs	WU-8	synonymous_variant
chrA	1606061	C	T	SNVs	WU-8	missense_variant
chrA	1894099	T	C	SNVs	WU-8	upstream_gene_variant
chrA	1899297	A	G	SNVs	WU-8	upstream_gene_variant
chrA	2236205	C	T	SNVs	WU-8	missense_variant
chrA	2283301	C	T	SNVs	WU-8	downstream_gene_variant
chrB	65916	G	T	SNVs	WU-8	upstream_gene_variant
chrB	89791	T	C	SNVs	WU-8	downstream_gene_variant
chrB	465937	G	A	SNVs	WU-8	downstream_gene_variant
chrB	466315	G	A	SNVs	WU-8	downstream_gene_variant
chrB	468855	G	A	SNVs	WU-8	upstream_gene_variant
chrB	479372	A	G	SNVs	WU-8	upstream_gene_variant
chrB	531786	G	A	SNVs	WU-8	upstream_gene_variant
chrB	739908	G	A	SNVs	WU-8	stop_gained
chrB	885138	C	T	SNVs	WU-8	upstream_gene_variant
chrB	985935	A	G	SNVs	WU-8	upstream_gene_variant
chrB	1053865	C	T	SNVs	WU-8	upstream_gene_variant
chrB	1067585	C	T	SNVs	WU-8	upstream_gene_variant
chrB	1091504	G	A	SNVs	WU-8	downstream_gene_variant
chrB	1127731	C	T	SNVs	WU-8	upstream_gene_variant
chrB	1193312	C	T	SNVs	WU-8	synonymous_variant
chrB	1252999	C	T	SNVs	WU-8	upstream_gene_variant
chrB	1280703	G	A	SNVs	WU-8	missense_variant
chrB	1341582	A	G	SNVs	WU-8	upstream_gene_variant
chrB	1455767	G	A	SNVs	WU-8	synonymous_variant
chrB	1589870	A	G	SNVs	WU-8	synonymous_variant
chrB	1777077	G	A	SNVs	WU-8	upstream_gene_variant
chrB	1901058	C	T	SNVs	WU-8	missense_variant
chrB	1901059	C	T	SNVs	WU-8	missense_variant
chrB	1925628	T	C	SNVs	WU-8	upstream_gene_variant
chrB	1934108	T	A	SNVs	WU-8	upstream_gene_variant
chrB	1964130	G	A	SNVs	WU-8	upstream_gene_variant
chrB	2216727	C	T	SNVs	WU-8	synonymous_variant
chrB	2252777	C	T	SNVs	WU-8	upstream_gene_variant
chrB	2377403	G	A	SNVs	WU-8	downstream_gene_variant
chrB	2427779	G	A	SNVs	WU-8	upstream_gene_variant
chrB	2623855	A	T	SNVs	WU-8	missense_variant
chrB	2688343	C	T	SNVs	WU-8	synonymous_variant
chrB	2709140	A	G	SNVs	WU-8	upstream_gene_variant
chrB	2776807	G	A	SNVs	WU-8	missense_variant
chrB	2938522	C	T	SNVs	WU-8	missense_variant
chrB	2976412	C	T	SNVs	WU-8	missense_variant
chrC	368153	G	A	SNVs	WU-8	missense_variant
chrC	598624	G	A	SNVs	WU-8	upstream_gene_variant
chrC	602806	C	T	SNVs	WU-8	upstream_gene_variant
chrC	692620	A	G	SNVs	WU-8	upstream_gene_variant
chrC	706342	G	A	SNVs	WU-8	upstream_gene_variant
chrC	927021	A	G	SNVs	WU-8	upstream_gene_variant
chrC	927024	G	A	SNVs	WU-8	upstream_gene_variant
chrC	953393	C	T	SNVs	WU-8	synonymous_variant
chrC	1105439	A	G	SNVs	WU-8	upstream_gene_variant
chrC	1113798	A	T	SNVs	WU-8	upstream_gene_variant
chrC	1119411	T	A	SNVs	WU-8	downstream_gene_variant
chrC	1125664	C	A	SNVs	WU-8	upstream_gene_variant
chrC	1142534	G	A	SNVs	WU-8	missense_variant
chrC	1163677	G	A	SNVs	WU-8	upstream_gene_variant
chrC	1216083	G	A	SNVs	WU-8	upstream_gene_variant
chrC	1344301	C	T	SNVs	WU-8	upstream_gene_variant
chrC	1352781	C	A	SNVs	WU-8	upstream_gene_variant
chrC	1372812	T	A	SNVs	WU-8	upstream_gene_variant
chrC	1372814	C	T	SNVs	WU-8	upstream_gene_variant
chrC	1530696	C	T	SNVs	WU-8	upstream_gene_variant
chrC	1653960	C	T	SNVs	WU-8	upstream_gene_variant
chrC	1658790	C	T	SNVs	WU-8	upstream_gene_variant
chrC	1687599	C	T	SNVs	WU-8	upstream_gene_variant
chrC	1753025	C	T	SNVs	WU-8	upstream_gene_variant
chrC	1932710	A	G	SNVs	WU-8	downstream_gene_variant
chrC	1952764	C	T	SNVs	WU-8	upstream_gene_variant
chrC	1986193	C	T	SNVs	WU-8	missense_variant
chrC	2009211	G	A	SNVs	WU-8	upstream_gene_variant
chrC	2361861	G	A	SNVs	WU-8	synonymous_variant
chrC	2468744	C	T	SNVs	WU-8	upstream_gene_variant
chrC	2475398	T	C	SNVs	WU-8	synonymous_variant
chrC	2491364	C	T	SNVs	WU-8	missense_variant
chrC	2720171	T	C	SNVs	WU-8	upstream_gene_variant
chrC	2864816	A	G	SNVs	WU-8	upstream_gene_variant
chrC	2923029	C	T	SNVs	WU-8	synonymous_variant
chrC	2955368	A	C	SNVs	WU-8	upstream_gene_variant
chrC	2977376	G	A	SNVs	WU-8	missense_variant
chrC	3112389	A	G	SNVs	WU-8	upstream_gene_variant
chrC	3169282	G	A	SNVs	WU-8	upstream_gene_variant
chrC	3230960	G	A	SNVs	WU-8	missense_variant
chrD	16593	G	A	SNVs	WU-8	missense_variant
chrD	40918	A	G	SNVs	WU-8	upstream_gene_variant
chrD	72551	C	T	SNVs	WU-8	missense_variant
chrD	78800	A	G	SNVs	WU-8	synonymous_variant
chrD	111631	T	G	SNVs	WU-8	upstream_gene_variant
chrD	780893	T	C	SNVs	WU-8	upstream_gene_variant
chrD	990512	C	A	SNVs	WU-8	upstream_gene_variant
chrD	1296860	G	A	SNVs	WU-8	missense_variant
chrD	1413232	C	T	SNVs	WU-8	synonymous_variant
chrD	1422168	C	G	SNVs	WU-8	missense_variant
chrD	1437281	G	A	SNVs	WU-8	stop_gained
chrD	1437283	G	A	SNVs	WU-8	missense_variant
chrD	1496147	A	G	SNVs	WU-8	upstream_gene_variant
chrD	1573186	G	A	SNVs	WU-8	upstream_gene_variant
chrD	1659378	C	T	SNVs	WU-8	upstream_gene_variant
chrD	1716986	C	A	SNVs	WU-8	upstream_gene_variant
chrD	1716987	C	A	SNVs	WU-8	upstream_gene_variant
chrD	1735639	C	T	SNVs	WU-8	upstream_gene_variant
chrD	1875971	G	T	SNVs	WU-8	upstream_gene_variant
chrD	1875972	G	A	SNVs	WU-8	upstream_gene_variant
chrD	1875976	A	G	SNVs	WU-8	upstream_gene_variant
chrD	1877013	G	A	SNVs	WU-8	missense_variant
chrD	1963610	T	C	SNVs	WU-8	upstream_gene_variant
chrD	2379419	G	A	SNVs	WU-8	upstream_gene_variant
chrD	2620688	C	T	SNVs	WU-8	missense_variant
chrD	2750079	A	T	SNVs	WU-8	downstream_gene_variant
chrD	2851812	C	A	SNVs	WU-8	upstream_gene_variant
chrD	2910489	C	T	SNVs	WU-8	upstream_gene_variant
chrD	3037716	A	G	SNVs	WU-8	upstream_gene_variant
chrD	3159525	A	G	SNVs	WU-8	upstream_gene_variant
chrD	3235582	G	A	SNVs	WU-8	upstream_gene_variant
chrD	3349312	A	T	SNVs	WU-8	upstream_gene_variant
chrD	3475392	G	T	SNVs	WU-8	missense_variant
chrD	3501275	C	T	SNVs	WU-8	synonymous_variant
chrE	139890	A	G	SNVs	WU-8	upstream_gene_variant
chrE	298071	C	T	SNVs	WU-8	missense_variant
chrE	444432	G	A	SNVs	WU-8	synonymous_variant
chrE	444441	G	A	SNVs	WU-8	synonymous_variant
chrE	545001	C	T	SNVs	WU-8	missense_variant
chrE	547997	T	C	SNVs	WU-8	upstream_gene_variant
chrE	555584	C	T	SNVs	WU-8	synonymous_variant
chrE	592723	G	A	SNVs	WU-8	missense_variant
chrE	642392	G	A	SNVs	WU-8	upstream_gene_variant
chrE	808402	A	G	SNVs	WU-8	synonymous_variant
chrE	841810	T	A	SNVs	WU-8	upstream_gene_variant
chrE	988463	G	A	SNVs	WU-8	missense_variant
chrE	1132586	A	T	SNVs	WU-8	upstream_gene_variant
chrE	1134552	G	A	SNVs	WU-8	synonymous_variant
chrE	1288563	C	T	SNVs	WU-8	synonymous_variant
chrE	1288748	C	T	SNVs	WU-8	missense_variant
chrE	1353178	G	A	SNVs	WU-8	synonymous_variant
chrE	1361302	C	T	SNVs	WU-8	upstream_gene_variant
chrE	1462097	T	C	SNVs	WU-8	upstream_gene_variant
chrE	1782952	C	T	SNVs	WU-8	missense_variant
chrE	1917225	C	T	SNVs	WU-8	missense_variant
chrE	2581977	C	T	SNVs	WU-8	missense_variant
chrE	2766932	G	A	SNVs	WU-8	synonymous_variant
chrE	2774606	T	A	SNVs	WU-8	upstream_gene_variant
chrE	2794769	T	C	SNVs	WU-8	upstream_gene_variant
chrE	2847578	A	T	SNVs	WU-8	upstream_gene_variant
chrE	2898048	C	T	SNVs	WU-8	upstream_gene_variant
chrE	2907157	C	A	SNVs	WU-8	upstream_gene_variant
chrE	2915244	G	A	SNVs	WU-8	missense_variant
chrE	2934640	C	T	SNVs	WU-8	missense_variant
chrE	2965761	A	G	SNVs	WU-8	missense_variant
chrE	3204899	C	T	SNVs	WU-8	missense_variant
chrE	3278880	A	T	SNVs	WU-8	upstream_gene_variant
chrE	3313840	G	A	SNVs	WU-8	upstream_gene_variant
chrE	3567830	C	T	SNVs	WU-8	synonymous_variant
chrE	3801223	C	T	SNVs	WU-8	upstream_gene_variant
chrE	3817859	C	T	SNVs	WU-8	missense_variant
chrE	3817860	C	T	SNVs	WU-8	synonymous_variant
chrE	3864067	C	T	SNVs	WU-8	synonymous_variant
chrE	3965261	A	G	SNVs	WU-8	missense_variant
chrE	3980352	A	T	SNVs	WU-8	downstream_gene_variant
chrE	4038402	A	G	SNVs	WU-8	missense_variant
chrE	4067595	G	A	SNVs	WU-8	upstream_gene_variant
chrF	207436	T	A	SNVs	WU-8	upstream_gene_variant
chrF	207445	C	T	SNVs	WU-8	upstream_gene_variant
chrF	315456	G	A	SNVs	WU-8	synonymous_variant
chrF	398241	C	T	SNVs	WU-8	missense_variant
chrF	463973	G	A	SNVs	WU-8	upstream_gene_variant
chrF	631977	G	T	SNVs	WU-8	upstream_gene_variant
chrF	655761	T	C	SNVs	WU-8	upstream_gene_variant
chrF	803134	A	G	SNVs	WU-8	upstream_gene_variant
chrF	865043	T	A	SNVs	WU-8	missense_variant
chrF	898646	G	A	SNVs	WU-8	synonymous_variant
chrF	1037634	C	T	SNVs	WU-8	upstream_gene_variant
chrF	1115727	C	T	SNVs	WU-8	missense_variant
chrF	1460541	G	A	SNVs	WU-8	missense_variant
chrF	1499130	G	A	SNVs	WU-8	missense_variant
chrF	1557250	C	T	SNVs	WU-8	missense_variant
chrF	1653941	G	A	SNVs	WU-8	upstream_gene_variant
chrF	1702346	C	T	SNVs	WU-8	upstream_gene_variant
chrF	1713507	C	T	SNVs	WU-8	upstream_gene_variant
chrF	1818178	C	T	SNVs	WU-8	missense_variant
chrF	1928660	T	C	SNVs	WU-8	synonymous_variant
chrF	2018230	G	A	SNVs	WU-8	upstream_gene_variant
chrF	2213028	G	T	SNVs	WU-8	stop_gained
chrF	2242447	C	T	SNVs	WU-8	missense_variant
chrF	2332266	T	C	SNVs	WU-8	upstream_gene_variant
chrF	2447158	C	T	SNVs	WU-8	missense_variant
chrF	2523854	C	T	SNVs	WU-8	missense_variant
chrF	2654789	G	A	SNVs	WU-8	upstream_gene_variant
chrF	2879026	C	T	SNVs	WU-8	missense_variant
chrF	2974654	C	T	SNVs	WU-8	synonymous_variant
chrF	3194693	C	T	SNVs	WU-8	upstream_gene_variant
chrF	3281663	A	T	SNVs	WU-8	upstream_gene_variant
chrF	3412700	G	A	SNVs	WU-8	missense_variant
chrF	3508937	G	A	SNVs	WU-8	upstream_gene_variant
chrF	3514487	A	T	SNVs	WU-8	downstream_gene_variant
chrF	3692760	C	T	SNVs	WU-8	upstream_gene_variant
chrF	3696532	A	G	SNVs	WU-8	upstream_gene_variant
chrF	3835057	G	A	SNVs	WU-8	upstream_gene_variant
chrF	3897676	G	A	SNVs	WU-8	missense_variant
chrF	3964349	C	A	SNVs	WU-8	upstream_gene_variant
chrA	11526	T	TA	InDels	WU-9	upstream_gene_variant
chrA	1362889	A	AT	InDels	WU-9	upstream_gene_variant
chrE	482037	A	AT	InDels	WU-9	upstream_gene_variant
chrE	1926430	CG	C	InDels	WU-9	frameshift_variant
chrA	1626452	AC	A	InDels	WU-1	frameshift_variant
chrB	1311684	ATTTCTTTTTT	A	InDels	WU-1	upstream_gene_variant
chrA	1732989	T	TC	InDels	WU-10	upstream_gene_variant
chrD	1751697	G	GT	InDels	WU-10	upstream_gene_variant
chrD	3538944	GCTT	G	InDels	WU-10	conservative_inframe_deletion
chrE	2745052	C	CA	InDels	WU-10	upstream_gene_variant
chrE	3021981	G	GA	InDels	WU-10	upstream_gene_variant
chrF	527407	AG	A	InDels	WU-10	upstream_gene_variant
chrF	1641012	AAAG	A	InDels	WU-10	intergenic_region
chrC	2527631	T	TCC	InDels	WU-2	upstream_gene_variant
chrD	1970294	T	TG	InDels	WU-2	frameshift_variant
chrD	2018313	A	AAT	InDels	WU-2	upstream_gene_variant
chrF	2778523	C	CT	InDels	WU-2	upstream_gene_variant
chrB	2435791	GT	G	InDels	WU-5	upstream_gene_variant
chrA	726191	C	CTTT	InDels	WU-3	conservative_inframe_insertion
chrA	1567519	CA	C	InDels	WU-3	upstream_gene_variant
chrB	2503533	TA	T	InDels	WU-3	upstream_gene_variant
chrC	3076539	A	AT	InDels	WU-3	upstream_gene_variant
chrD	2065050	GA	G	InDels	WU-3	downstream_gene_variant
chrE	1758192	TA	T	InDels	WU-3	upstream_gene_variant
chrE	3036854	AT	A	InDels	WU-3	upstream_gene_variant
chrE	3717846	C	CA	InDels	WU-3	upstream_gene_variant
chrF	44701	ATT	A	InDels	WU-3	upstream_gene_variant
chrF	2641226	CA	C	InDels	WU-3	upstream_gene_variant
chrB	230977	A	AGT	InDels	WU-4	upstream_gene_variant
chrB	1141704	A	AT	InDels	WU-4	upstream_gene_variant
chrB	2000242	AT	A	InDels	WU-4	upstream_gene_variant
chrC	2761687	AAGAGGTTTTTGCCACGACTAC	A	InDels	WU-4	upstream_gene_variant
chrD	756001	TA	T	InDels	WU-4	upstream_gene_variant
chrD	1698912	CT	C	InDels	WU-4	upstream_gene_variant
chrD	1733600	G	GA	InDels	WU-4	upstream_gene_variant
chrD	1889901	G	GT	InDels	WU-4	upstream_gene_variant
chrD	2009193	CT	C	InDels	WU-4	upstream_gene_variant
chrE	2268815	CA	C	InDels	WU-4	upstream_gene_variant
chrE	2825382	C	CT	InDels	WU-4	upstream_gene_variant
chrE	3439131	T	TAC	InDels	WU-4	upstream_gene_variant
chrE	3944182	C	CA	InDels	WU-4	upstream_gene_variant
chrF	1136205	CG	C	InDels	WU-4	upstream_gene_variant
chrF	1668490	ACGCGC	A	InDels	WU-4	upstream_gene_variant
chrF	1800556	G	GTA	InDels	WU-4	frameshift_variant
chrF	3183420	AT	A	InDels	WU-4	upstream_gene_variant
chrA	796179	T	TC	InDels	WU-6	upstream_gene_variant
chrC	122859	G	GA	InDels	WU-6	frameshift_variant
chrC	1522344	TC	T	InDels	WU-6	frameshift_variant
chrC	1824213	AT	A	InDels	WU-6	upstream_gene_variant
chrC	2618067	CA	C	InDels	WU-6	upstream_gene_variant
chrD	1076007	ACC	A	InDels	WU-6	upstream_gene_variant
chrE	1971025	C	CT	InDels	WU-6	upstream_gene_variant
chrF	3774566	CA	C	InDels	WU-6	upstream_gene_variant
chrF	3888135	AT	A	InDels	WU-6	frameshift_variant
chrA	226546	AT	A	InDels	WU-8	upstream_gene_variant
chrA	841616	C	CG	InDels	WU-8	upstream_gene_variant
chrA	841620	CCA	C	InDels	WU-8	upstream_gene_variant
chrA	1874045	TC	T	InDels	WU-8	upstream_gene_variant
chrA	1975122	TCCCTTAC	T	InDels	WU-8	intergenic_region
chrB	149695	G	GA	InDels	WU-8	upstream_gene_variant
chrB	1913035	C	CT	InDels	WU-8	upstream_gene_variant
chrC	2180040	AT	A	InDels	WU-8	intergenic_region
chrC	2318437	GA	G	InDels	WU-8	upstream_gene_variant
chrC	2435344	AT	A	InDels	WU-8	upstream_gene_variant
chrD	1571105	AG	A	InDels	WU-8	frameshift_variant
chrD	1571109	GT	G	InDels	WU-8	frameshift_variant
chrE	1884608	A	AAG	InDels	WU-8	upstream_gene_variant
chrE	2534057	ACC	A	InDels	WU-8	frameshift_variant
chrE	2781188	A	AAAAAATAT	InDels	WU-8	upstream_gene_variant
chrE	3139526	TA	T	InDels	WU-8	upstream_gene_variant
chrF	724096	CCG	C	InDels	WU-8	upstream_gene_variant
chrF	1627759	TC	T	InDels	WU-8	upstream_gene_variant

## Sheet: S4
Dataset S4. SNVs and InDels identified in MMS-treated strains
Chromosome	Location	Reference	Mutation	Mutation type	Isolate	Mutational effect
chrA	14500	G	A	SNVs	WM-6	upstream_gene_variant
chrA	635582	C	T	SNVs	WM-6	upstream_gene_variant
chrA	911098	G	A	SNVs	WM-6	synonymous_variant
chrA	1029904	C	T	SNVs	WM-6	upstream_gene_variant
chrA	1098322	T	A	SNVs	WM-6	upstream_gene_variant
chrA	1103747	T	A	SNVs	WM-6	downstream_gene_variant
chrA	1255108	T	A	SNVs	WM-6	missense_variant
chrA	1379351	A	T	SNVs	WM-6	upstream_gene_variant
chrA	1910390	A	G	SNVs	WM-6	upstream_gene_variant
chrA	2083209	A	T	SNVs	WM-6	missense_variant
chrA	2214488	A	T	SNVs	WM-6	upstream_gene_variant
chrA	2287912	A	T	SNVs	WM-6	upstream_gene_variant
chrA	2295620	A	G	SNVs	WM-6	upstream_gene_variant
chrA	2299186	A	T	SNVs	WM-6	missense_variant
chrB	130836	T	A	SNVs	WM-6	intergenic_region
chrB	322410	G	A	SNVs	WM-6	upstream_gene_variant
chrB	427694	T	C	SNVs	WM-6	upstream_gene_variant
chrB	585163	A	T	SNVs	WM-6	upstream_gene_variant
chrB	742836	C	T	SNVs	WM-6	upstream_gene_variant
chrB	999505	C	A	SNVs	WM-6	missense_variant
chrB	1079484	C	T	SNVs	WM-6	missense_variant
chrB	1300505	G	T	SNVs	WM-6	stop_gained
chrB	1677608	C	A	SNVs	WM-6	upstream_gene_variant
chrB	1683412	T	G	SNVs	WM-6	missense_variant
chrB	2038569	G	C	SNVs	WM-6	missense_variant
chrB	2151240	T	A	SNVs	WM-6	missense_variant
chrB	2548340	T	A	SNVs	WM-6	upstream_gene_variant
chrB	2612068	G	T	SNVs	WM-6	upstream_gene_variant
chrC	441325	A	T	SNVs	WM-6	missense_variant
chrC	551300	A	C	SNVs	WM-6	upstream_gene_variant
chrC	649330	C	T	SNVs	WM-6	upstream_gene_variant
chrC	757274	T	A	SNVs	WM-6	missense_variant
chrC	1111918	A	T	SNVs	WM-6	downstream_gene_variant
chrC	1487673	G	A	SNVs	WM-6	missense_variant
chrC	1682719	A	G	SNVs	WM-6	upstream_gene_variant
chrC	1904334	T	A	SNVs	WM-6	upstream_gene_variant
chrC	2036078	C	T	SNVs	WM-6	missense_variant
chrC	2210184	T	G	SNVs	WM-6	intergenic_region
chrC	2225998	A	T	SNVs	WM-6	upstream_gene_variant
chrC	2326864	A	G	SNVs	WM-6	upstream_gene_variant
chrC	2521861	G	A	SNVs	WM-6	upstream_gene_variant
chrC	2672876	G	T	SNVs	WM-6	upstream_gene_variant
chrC	2713801	C	T	SNVs	WM-6	upstream_gene_variant
chrC	2762096	G	A	SNVs	WM-6	upstream_gene_variant
chrC	2807856	G	A	SNVs	WM-6	missense_variant
chrC	3004899	C	T	SNVs	WM-6	upstream_gene_variant
chrD	150679	T	C	SNVs	WM-6	upstream_gene_variant
chrD	314644	T	G	SNVs	WM-6	upstream_gene_variant
chrD	335836	A	T	SNVs	WM-6	synonymous_variant
chrD	467012	G	T	SNVs	WM-6	upstream_gene_variant
chrD	640901	A	C	SNVs	WM-6	synonymous_variant
chrD	678943	G	C	SNVs	WM-6	synonymous_variant
chrD	1109707	T	A	SNVs	WM-6	upstream_gene_variant
chrD	1111371	T	A	SNVs	WM-6	upstream_gene_variant
chrD	1117794	C	T	SNVs	WM-6	synonymous_variant
chrD	1429607	T	A	SNVs	WM-6	missense_variant
chrD	1691753	T	G	SNVs	WM-6	synonymous_variant
chrD	2135571	A	G	SNVs	WM-6	upstream_gene_variant
chrD	2178862	T	G	SNVs	WM-6	synonymous_variant
chrD	2877816	G	A	SNVs	WM-6	missense_variant
chrD	3055305	T	A	SNVs	WM-6	upstream_gene_variant
chrD	3101722	C	T	SNVs	WM-6	upstream_gene_variant
chrD	3104470	G	A	SNVs	WM-6	upstream_gene_variant
chrD	3319396	C	T	SNVs	WM-6	upstream_gene_variant
chrD	3377432	G	A	SNVs	WM-6	missense_variant
chrE	83462	A	T	SNVs	WM-6	missense_variant
chrE	153325	G	A	SNVs	WM-6	synonymous_variant
chrE	213736	A	C	SNVs	WM-6	missense_variant
chrE	297188	G	A	SNVs	WM-6	missense_variant
chrE	524551	G	A	SNVs	WM-6	upstream_gene_variant
chrE	644098	C	T	SNVs	WM-6	upstream_gene_variant
chrE	664793	C	T	SNVs	WM-6	synonymous_variant
chrE	996449	G	A	SNVs	WM-6	synonymous_variant
chrE	1451389	A	G	SNVs	WM-6	upstream_gene_variant
chrE	1523585	C	T	SNVs	WM-6	synonymous_variant
chrE	2178676	G	A	SNVs	WM-6	synonymous_variant
chrE	2398841	A	T	SNVs	WM-6	missense_variant
chrE	2525523	C	T	SNVs	WM-6	upstream_gene_variant
chrE	2661205	C	T	SNVs	WM-6	synonymous_variant
chrE	2674253	A	G	SNVs	WM-6	upstream_gene_variant
chrE	3113846	T	A	SNVs	WM-6	synonymous_variant
chrE	3175376	C	T	SNVs	WM-6	upstream_gene_variant
chrE	3925673	T	A	SNVs	WM-6	synonymous_variant
chrE	4152025	G	A	SNVs	WM-6	upstream_gene_variant
chrF	269993	T	A	SNVs	WM-6	upstream_gene_variant
chrF	420954	G	A	SNVs	WM-6	upstream_gene_variant
chrF	643346	C	G	SNVs	WM-6	upstream_gene_variant
chrF	958853	T	A	SNVs	WM-6	missense_variant
chrF	1183580	A	T	SNVs	WM-6	missense_variant
chrF	1477964	C	T	SNVs	WM-6	synonymous_variant
chrF	1965315	G	T	SNVs	WM-6	upstream_gene_variant
chrF	2028770	G	A	SNVs	WM-6	upstream_gene_variant
chrF	2239613	T	A	SNVs	WM-6	upstream_gene_variant
chrF	2286531	C	A	SNVs	WM-6	missense_variant
chrF	2292781	G	A	SNVs	WM-6	missense_variant
chrF	2332087	C	A	SNVs	WM-6	upstream_gene_variant
chrF	2703755	G	A	SNVs	WM-6	missense_variant
chrF	2938663	A	T	SNVs	WM-6	upstream_gene_variant
chrF	2942194	T	A	SNVs	WM-6	upstream_gene_variant
chrF	3207138	C	T	SNVs	WM-6	upstream_gene_variant
chrF	3263058	G	A	SNVs	WM-6	synonymous_variant
chrF	3481116	G	A	SNVs	WM-6	missense_variant
chrF	3673449	C	T	SNVs	WM-6	missense_variant
chrF	3698925	G	T	SNVs	WM-6	upstream_gene_variant
chrF	3761627	A	C	SNVs	WM-6	missense_variant
chrA	153119	G	A	SNVs	WM-4	downstream_gene_variant
chrA	402128	T	G	SNVs	WM-4	upstream_gene_variant
chrA	445550	A	T	SNVs	WM-4	missense_variant
chrA	723967	A	T	SNVs	WM-4	upstream_gene_variant
chrA	776876	A	C	SNVs	WM-4	upstream_gene_variant
chrA	781648	G	C	SNVs	WM-4	missense_variant
chrA	1039691	A	T	SNVs	WM-4	upstream_gene_variant
chrA	1141636	C	T	SNVs	WM-4	downstream_gene_variant
chrA	1206522	A	G	SNVs	WM-4	synonymous_variant
chrA	1292245	A	T	SNVs	WM-4	upstream_gene_variant
chrA	1401043	C	T	SNVs	WM-4	synonymous_variant
chrA	1455042	T	G	SNVs	WM-4	upstream_gene_variant
chrA	1633954	T	A	SNVs	WM-4	missense_variant
chrA	1863199	C	T	SNVs	WM-4	synonymous_variant
chrB	571017	C	T	SNVs	WM-4	missense_variant
chrB	947907	G	A	SNVs	WM-4	synonymous_variant
chrB	978361	C	T	SNVs	WM-4	upstream_gene_variant
chrB	1156898	C	A	SNVs	WM-4	missense_variant
chrB	1252345	T	G	SNVs	WM-4	upstream_gene_variant
chrB	1335610	T	A	SNVs	WM-4	upstream_gene_variant
chrB	1371500	T	C	SNVs	WM-4	missense_variant
chrB	1375141	C	T	SNVs	WM-4	upstream_gene_variant
chrB	1394505	A	G	SNVs	WM-4	upstream_gene_variant
chrB	1709333	A	T	SNVs	WM-4	missense_variant
chrB	2100580	A	T	SNVs	WM-4	missense_variant
chrB	2384346	C	G	SNVs	WM-4	missense_variant
chrB	2475683	C	A	SNVs	WM-4	synonymous_variant
chrB	2534370	C	T	SNVs	WM-4	synonymous_variant
chrB	2611418	A	C	SNVs	WM-4	missense_variant
chrB	2752027	T	A	SNVs	WM-4	missense_variant
chrB	2908023	G	A	SNVs	WM-4	downstream_gene_variant
chrB	2980166	A	G	SNVs	WM-4	upstream_gene_variant
chrC	200093	A	T	SNVs	WM-4	synonymous_variant
chrC	467247	T	A	SNVs	WM-4	missense_variant
chrC	612031	A	T	SNVs	WM-4	upstream_gene_variant
chrC	1361480	A	G	SNVs	WM-4	upstream_gene_variant
chrC	1361487	T	G	SNVs	WM-4	upstream_gene_variant
chrC	1377234	T	A	SNVs	WM-4	missense_variant
chrC	1515837	C	G	SNVs	WM-4	upstream_gene_variant
chrC	2197780	T	A	SNVs	WM-4	upstream_gene_variant
chrC	2219731	T	A	SNVs	WM-4	upstream_gene_variant
chrC	2270047	A	T	SNVs	WM-4	missense_variant
chrC	2301622	T	A	SNVs	WM-4	upstream_gene_variant
chrC	2324408	C	T	SNVs	WM-4	synonymous_variant
chrC	2524583	G	T	SNVs	WM-4	missense_variant
chrC	2704559	T	C	SNVs	WM-4	upstream_gene_variant
chrC	2988012	T	A	SNVs	WM-4	missense_variant
chrD	460137	C	A	SNVs	WM-4	missense_variant
chrD	609252	T	A	SNVs	WM-4	upstream_gene_variant
chrD	732897	G	C	SNVs	WM-4	upstream_gene_variant
chrD	931359	C	T	SNVs	WM-4	synonymous_variant
chrD	1148851	T	A	SNVs	WM-4	missense_variant
chrD	1213931	A	T	SNVs	WM-4	upstream_gene_variant
chrD	1715728	G	A	SNVs	WM-4	upstream_gene_variant
chrD	1764351	T	A	SNVs	WM-4	downstream_gene_variant
chrD	1781615	A	T	SNVs	WM-4	upstream_gene_variant
chrD	1789348	T	A	SNVs	WM-4	upstream_gene_variant
chrD	2082476	T	A	SNVs	WM-4	upstream_gene_variant
chrD	2188263	C	A	SNVs	WM-4	stop_gained
chrD	2399276	A	T	SNVs	WM-4	upstream_gene_variant
chrD	2673740	A	T	SNVs	WM-4	missense_variant
chrD	2966223	A	C	SNVs	WM-4	upstream_gene_variant
chrD	3052691	A	G	SNVs	WM-4	missense_variant
chrD	3152659	T	A	SNVs	WM-4	upstream_gene_variant
chrD	3173820	A	T	SNVs	WM-4	upstream_gene_variant
chrD	3367097	A	T	SNVs	WM-4	upstream_gene_variant
chrD	3405247	T	C	SNVs	WM-4	missense_variant
chrE	957383	G	A	SNVs	WM-4	missense_variant
chrE	970865	C	T	SNVs	WM-4	synonymous_variant
chrE	1101097	T	G	SNVs	WM-4	missense_variant
chrE	1748213	A	T	SNVs	WM-4	missense_variant
chrE	1804921	C	A	SNVs	WM-4	synonymous_variant
chrE	1884434	A	T	SNVs	WM-4	upstream_gene_variant
chrE	2016518	T	C	SNVs	WM-4	missense_variant
chrE	2288878	G	A	SNVs	WM-4	missense_variant
chrE	2905462	T	A	SNVs	WM-4	synonymous_variant
chrE	3466728	G	A	SNVs	WM-4	upstream_gene_variant
chrE	3497438	T	A	SNVs	WM-4	missense_variant
chrE	3508098	G	A	SNVs	WM-4	missense_variant
chrE	3519714	T	A	SNVs	WM-4	missense_variant
chrE	3615142	A	T	SNVs	WM-4	synonymous_variant
chrF	13446	G	A	SNVs	WM-4	synonymous_variant
chrF	67779	T	A	SNVs	WM-4	downstream_gene_variant
chrF	543171	A	G	SNVs	WM-4	upstream_gene_variant
chrF	921442	A	T	SNVs	WM-4	upstream_gene_variant
chrF	924451	A	C	SNVs	WM-4	upstream_gene_variant
chrF	1276000	G	A	SNVs	WM-4	synonymous_variant
chrF	1411568	A	T	SNVs	WM-4	synonymous_variant
chrF	1703731	A	T	SNVs	WM-4	synonymous_variant
chrF	1725005	G	A	SNVs	WM-4	synonymous_variant
chrF	1754605	A	T	SNVs	WM-4	missense_variant
chrF	1770229	T	C	SNVs	WM-4	upstream_gene_variant
chrF	1881542	A	T	SNVs	WM-4	upstream_gene_variant
chrF	2017550	T	G	SNVs	WM-4	upstream_gene_variant
chrF	2027837	G	A	SNVs	WM-4	synonymous_variant
chrF	2027840	G	A	SNVs	WM-4	synonymous_variant
chrF	2630525	C	T	SNVs	WM-4	missense_variant
chrF	2871318	G	A	SNVs	WM-4	missense_variant
chrF	3731415	G	A	SNVs	WM-4	upstream_gene_variant
chrF	3866909	T	C	SNVs	WM-4	upstream_gene_variant
chrA	222786	TC	T	InDels	WM-4	upstream_gene_variant
chrE	2041185	CT	C	InDels	WM-4	upstream_gene_variant
chrE	3022005	GA	G	InDels	WM-4	upstream_gene_variant
chrF	1618984	CT	C	InDels	WM-4	downstream_gene_variant
chrF	3470206	CT	C	InDels	WM-4	upstream_gene_variant
chrA	844507	T	A	SNVs	WM-1	upstream_gene_variant
chrB	852098	G	T	SNVs	WM-1	upstream_gene_variant
chrB	855885	G	A	SNVs	WM-1	synonymous_variant
chrB	926291	T	A	SNVs	WM-1	upstream_gene_variant
chrB	1052572	G	C	SNVs	WM-1	upstream_gene_variant
chrB	1074061	A	C	SNVs	WM-1	upstream_gene_variant
chrB	2525209	A	T	SNVs	WM-1	missense_variant
chrB	2542070	C	T	SNVs	WM-1	downstream_gene_variant
chrB	2777824	G	T	SNVs	WM-1	synonymous_variant
chrC	436807	A	T	SNVs	WM-1	upstream_gene_variant
chrC	778822	G	A	SNVs	WM-1	missense_variant
chrC	1339429	T	C	SNVs	WM-1	upstream_gene_variant
chrC	2489469	T	A	SNVs	WM-1	missense_variant
chrC	2764372	A	T	SNVs	WM-1	missense_variant
chrC	2805801	T	A	SNVs	WM-1	missense_variant
chrD	309979	G	A	SNVs	WM-1	synonymous_variant
chrD	365800	A	C	SNVs	WM-1	upstream_gene_variant
chrD	770704	T	C	SNVs	WM-1	upstream_gene_variant
chrD	1186191	T	A	SNVs	WM-1	downstream_gene_variant
chrD	1814359	C	T	SNVs	WM-1	missense_variant
chrD	2652598	T	G	SNVs	WM-1	missense_variant
chrD	2836994	A	T	SNVs	WM-1	upstream_gene_variant
chrD	3179928	C	A	SNVs	WM-1	upstream_gene_variant
chrD	3188851	T	A	SNVs	WM-1	upstream_gene_variant
chrD	3573330	G	A	SNVs	WM-1	synonymous_variant
chrE	637513	G	C	SNVs	WM-1	upstream_gene_variant
chrE	1189423	T	C	SNVs	WM-1	upstream_gene_variant
chrE	1947196	C	T	SNVs	WM-1	missense_variant
chrE	4202360	T	C	SNVs	WM-1	missense_variant
chrE	4202732	C	A	SNVs	WM-1	missense_variant
chrF	19146	T	A	SNVs	WM-1	upstream_gene_variant
chrF	946282	G	T	SNVs	WM-1	missense_variant
chrF	1173390	G	T	SNVs	WM-1	missense_variant
chrF	1205752	C	T	SNVs	WM-1	upstream_gene_variant
chrF	1293985	C	T	SNVs	WM-1	missense_variant
chrD	2780859	AC	A	InDels	WM-1	frameshift_variant
chrF	1137037	T	TA	InDels	WM-1	upstream_gene_variant
chrA	117034	A	T	SNVs	WM-7	missense_variant
chrA	265644	A	T	SNVs	WM-7	missense_variant
chrA	270531	C	T	SNVs	WM-7	synonymous_variant
chrA	504655	C	T	SNVs	WM-7	upstream_gene_variant
chrA	621461	A	C	SNVs	WM-7	upstream_gene_variant
chrA	669679	G	C	SNVs	WM-7	upstream_gene_variant
chrA	1048859	G	A	SNVs	WM-7	synonymous_variant
chrA	1211209	C	T	SNVs	WM-7	upstream_gene_variant
chrA	1261610	T	C	SNVs	WM-7	upstream_gene_variant
chrA	2066581	A	G	SNVs	WM-7	missense_variant
chrB	962320	G	A	SNVs	WM-7	upstream_gene_variant
chrB	1044499	A	T	SNVs	WM-7	upstream_gene_variant
chrB	1676662	A	T	SNVs	WM-7	missense_variant
chrB	1931470	T	A	SNVs	WM-7	upstream_gene_variant
chrB	2259155	T	C	SNVs	WM-7	missense_variant
chrB	2764137	G	A	SNVs	WM-7	synonymous_variant
chrB	3014422	G	A	SNVs	WM-7	synonymous_variant
chrC	425919	G	A	SNVs	WM-7	synonymous_variant
chrC	448005	A	G	SNVs	WM-7	upstream_gene_variant
chrC	694340	C	T	SNVs	WM-7	upstream_gene_variant
chrC	1415346	C	A	SNVs	WM-7	upstream_gene_variant
chrC	1733381	C	T	SNVs	WM-7	upstream_gene_variant
chrD	494867	G	A	SNVs	WM-7	missense_variant
chrD	1501746	C	T	SNVs	WM-7	upstream_gene_variant
chrD	2187278	T	G	SNVs	WM-7	upstream_gene_variant
chrD	2187282	G	T	SNVs	WM-7	upstream_gene_variant
chrD	2416988	G	A	SNVs	WM-7	missense_variant
chrD	2659185	T	A	SNVs	WM-7	upstream_gene_variant
chrD	2685319	T	A	SNVs	WM-7	upstream_gene_variant
chrD	3133890	C	T	SNVs	WM-7	upstream_gene_variant
chrD	3326238	A	T	SNVs	WM-7	upstream_gene_variant
chrD	3354831	C	T	SNVs	WM-7	missense_variant
chrE	967889	T	A	SNVs	WM-7	stop_gained
chrE	982951	C	A	SNVs	WM-7	missense_variant
chrE	1401393	T	G	SNVs	WM-7	missense_variant
chrE	3140877	C	G	SNVs	WM-7	upstream_gene_variant
chrF	218840	T	G	SNVs	WM-7	upstream_gene_variant
chrF	555670	T	A	SNVs	WM-7	missense_variant
chrF	641028	T	A	SNVs	WM-7	downstream_gene_variant
chrF	784781	T	A	SNVs	WM-7	upstream_gene_variant
chrF	1296364	T	A	SNVs	WM-7	upstream_gene_variant
chrF	1665253	A	C	SNVs	WM-7	upstream_gene_variant
chrF	2216938	T	A	SNVs	WM-7	downstream_gene_variant
chrF	2753636	G	A	SNVs	WM-7	missense_variant
chrF	3088397	C	T	SNVs	WM-7	missense_variant
chrF	3537769	G	C	SNVs	WM-7	upstream_gene_variant
chrA	1976691	T	A	SNVs	WM-8	intergenic_region
chrB	246216	A	T	SNVs	WM-8	missense_variant
chrB	1093220	T	A	SNVs	WM-8	intergenic_region
chrB	1552720	C	G	SNVs	WM-8	upstream_gene_variant
chrB	1664860	C	T	SNVs	WM-8	missense_variant
chrB	2220575	T	A	SNVs	WM-8	missense_variant
chrC	37365	G	A	SNVs	WM-8	stop_gained
chrC	825654	G	A	SNVs	WM-8	upstream_gene_variant
chrC	1049184	T	A	SNVs	WM-8	missense_variant
chrC	1309849	G	A	SNVs	WM-8	missense_variant
chrC	1361952	C	T	SNVs	WM-8	upstream_gene_variant
chrC	1472793	T	A	SNVs	WM-8	missense_variant
chrD	246263	C	G	SNVs	WM-8	downstream_gene_variant
chrD	783507	C	T	SNVs	WM-8	missense_variant
chrD	1304319	C	T	SNVs	WM-8	upstream_gene_variant
chrD	1640094	C	T	SNVs	WM-8	downstream_gene_variant
chrD	3567944	A	C	SNVs	WM-8	upstream_gene_variant
chrE	173933	G	A	SNVs	WM-8	upstream_gene_variant
chrE	989047	G	C	SNVs	WM-8	upstream_gene_variant
chrE	1061370	A	G	SNVs	WM-8	missense_variant
chrE	1453002	G	A	SNVs	WM-8	missense_variant
chrE	3378691	T	G	SNVs	WM-8	downstream_gene_variant
chrE	3819433	A	T	SNVs	WM-8	upstream_gene_variant
chrF	802936	G	C	SNVs	WM-8	upstream_gene_variant
chrF	825108	C	A	SNVs	WM-8	upstream_gene_variant
chrF	936954	C	T	SNVs	WM-8	synonymous_variant
chrF	1472388	A	C	SNVs	WM-8	upstream_gene_variant
chrF	1665572	T	C	SNVs	WM-8	synonymous_variant
chrF	2301158	A	C	SNVs	WM-8	upstream_gene_variant
chrF	3566278	C	T	SNVs	WM-8	upstream_gene_variant
chrC	749372	A	AT	InDels	WM-8	upstream_gene_variant
chrC	1860020	G	GT	InDels	WM-8	upstream_gene_variant
chrD	3391113	G	GT	InDels	WM-8	upstream_gene_variant
chrE	429567	G	GA	InDels	WM-8	frameshift_variant
chrA	85456	C	T	SNVs	WM-9	synonymous_variant
chrA	665240	G	A	SNVs	WM-9	upstream_gene_variant
chrA	861235	G	A	SNVs	WM-9	upstream_gene_variant
chrA	1163651	G	T	SNVs	WM-9	upstream_gene_variant
chrA	1314645	T	G	SNVs	WM-9	upstream_gene_variant
chrA	1508400	T	A	SNVs	WM-9	upstream_gene_variant
chrA	1536966	C	T	SNVs	WM-9	upstream_gene_variant
chrA	1586202	T	A	SNVs	WM-9	upstream_gene_variant
chrA	1777280	T	A	SNVs	WM-9	upstream_gene_variant
chrB	1486466	G	A	SNVs	WM-9	missense_variant
chrB	1553223	G	C	SNVs	WM-9	missense_variant
chrB	1680328	A	T	SNVs	WM-9	upstream_gene_variant
chrB	1734904	G	T	SNVs	WM-9	upstream_gene_variant
chrB	1975515	C	T	SNVs	WM-9	missense_variant
chrB	2174607	A	G	SNVs	WM-9	upstream_gene_variant
chrB	2207168	A	T	SNVs	WM-9	upstream_gene_variant
chrC	481219	C	T	SNVs	WM-9	upstream_gene_variant
chrC	1309488	C	T	SNVs	WM-9	upstream_gene_variant
chrC	1751218	T	A	SNVs	WM-9	upstream_gene_variant
chrC	1974449	C	A	SNVs	WM-9	missense_variant
chrC	2514564	T	A	SNVs	WM-9	upstream_gene_variant
chrC	2691691	T	A	SNVs	WM-9	missense_variant
chrC	2961109	C	T	SNVs	WM-9	upstream_gene_variant
chrD	329088	A	T	SNVs	WM-9	missense_variant
chrD	1098255	T	A	SNVs	WM-9	missense_variant
chrD	1203505	A	C	SNVs	WM-9	missense_variant
chrD	2087098	G	A	SNVs	WM-9	missense_variant
chrD	2749923	T	G	SNVs	WM-9	downstream_gene_variant
chrD	2836482	T	A	SNVs	WM-9	upstream_gene_variant
chrE	895891	C	T	SNVs	WM-9	downstream_gene_variant
chrE	1247642	G	A	SNVs	WM-9	synonymous_variant
chrE	2549417	T	A	SNVs	WM-9	missense_variant
chrE	3048900	T	A	SNVs	WM-9	missense_variant
chrE	3509817	A	T	SNVs	WM-9	missense_variant
chrF	2321753	A	C	SNVs	WM-9	upstream_gene_variant
chrF	2326450	A	G	SNVs	WM-9	upstream_gene_variant
chrF	2873918	T	G	SNVs	WM-9	upstream_gene_variant
chrF	2881643	A	C	SNVs	WM-9	missense_variant
chrF	2894783	G	A	SNVs	WM-9	upstream_gene_variant
chrF	3093987	T	A	SNVs	WM-9	missense_variant
chrF	3523465	C	T	SNVs	WM-9	upstream_gene_variant
chrF	3694593	C	T	SNVs	WM-9	upstream_gene_variant
chrD	1826630	TA	T	InDels	WM-9	upstream_gene_variant
chrF	2461319	G	GA	InDels	WM-9	upstream_gene_variant
chrA	271219	T	A	SNVs	WM-10	missense_variant
chrA	273827	T	G	SNVs	WM-10	missense_variant
chrA	298960	C	T	SNVs	WM-10	upstream_gene_variant
chrA	446838	A	T	SNVs	WM-10	upstream_gene_variant
chrA	1196857	A	G	SNVs	WM-10	downstream_gene_variant
chrA	1300127	A	C	SNVs	WM-10	upstream_gene_variant
chrB	95344	T	A	SNVs	WM-10	upstream_gene_variant
chrB	112278	G	A	SNVs	WM-10	downstream_gene_variant
chrB	1043078	C	A	SNVs	WM-10	upstream_gene_variant
chrB	1290907	C	T	SNVs	WM-10	upstream_gene_variant
chrB	2272633	A	T	SNVs	WM-10	upstream_gene_variant
chrC	1018482	A	T	SNVs	WM-10	upstream_gene_variant
chrC	1142781	G	A	SNVs	WM-10	stop_gained
chrC	1316720	T	A	SNVs	WM-10	downstream_gene_variant
chrC	1490102	A	T	SNVs	WM-10	upstream_gene_variant
chrC	2086689	T	G	SNVs	WM-10	downstream_gene_variant
chrC	2154772	G	A	SNVs	WM-10	missense_variant
chrC	2199131	A	T	SNVs	WM-10	upstream_gene_variant
chrC	2246871	T	A	SNVs	WM-10	upstream_gene_variant
chrC	2755184	A	T	SNVs	WM-10	upstream_gene_variant
chrC	2802003	G	A	SNVs	WM-10	upstream_gene_variant
chrD	37020	T	C	SNVs	WM-10	missense_variant
chrD	868978	T	C	SNVs	WM-10	upstream_gene_variant
chrD	1814713	T	A	SNVs	WM-10	missense_variant
chrD	2198739	C	T	SNVs	WM-10	upstream_gene_variant
chrD	2840366	A	C	SNVs	WM-10	upstream_gene_variant
chrD	2920421	C	A	SNVs	WM-10	downstream_gene_variant
chrD	3530391	C	T	SNVs	WM-10	missense_variant
chrE	615075	A	T	SNVs	WM-10	missense_variant
chrE	1484400	T	G	SNVs	WM-10	missense_variant
chrE	1497822	C	T	SNVs	WM-10	missense_variant
chrE	2134901	T	G	SNVs	WM-10	missense_variant
chrE	2426473	A	T	SNVs	WM-10	upstream_gene_variant
chrE	2751405	A	G	SNVs	WM-10	missense_variant
chrE	3549603	C	T	SNVs	WM-10	missense_variant
chrE	3873739	G	T	SNVs	WM-10	missense_variant
chrE	4213826	G	A	SNVs	WM-10	missense_variant
chrF	27233	A	G	SNVs	WM-10	missense_variant
chrF	337331	C	T	SNVs	WM-10	upstream_gene_variant
chrF	1926303	A	G	SNVs	WM-10	synonymous_variant
chrF	2178349	C	T	SNVs	WM-10	synonymous_variant
chrF	2220156	C	T	SNVs	WM-10	upstream_gene_variant
chrE	2452682	A	AT	InDels	WM-10	upstream_gene_variant
chrA	2137886	A	T	SNVs	WM-3	missense_variant
chrC	117584	T	C	SNVs	WM-3	upstream_gene_variant
chrC	142312	C	T	SNVs	WM-3	upstream_gene_variant
chrC	1344326	A	T	SNVs	WM-3	upstream_gene_variant
chrC	2317054	C	T	SNVs	WM-3	upstream_gene_variant
chrD	180985	A	C	SNVs	WM-3	missense_variant
chrD	196700	A	T	SNVs	WM-3	stop_gained
chrD	2869843	C	A	SNVs	WM-3	upstream_gene_variant
chrE	947107	A	G	SNVs	WM-3	upstream_gene_variant
chrE	1633756	T	G	SNVs	WM-3	synonymous_variant
chrE	2504371	T	G	SNVs	WM-3	upstream_gene_variant
chrE	2612388	T	A	SNVs	WM-3	missense_variant
chrE	3947756	A	C	SNVs	WM-3	missense_variant
chrF	145168	G	A	SNVs	WM-3	synonymous_variant
chrF	145192	A	G	SNVs	WM-3	synonymous_variant
chrF	386333	A	C	SNVs	WM-3	synonymous_variant
chrF	632489	A	G	SNVs	WM-3	missense_variant
chrF	3638810	A	T	SNVs	WM-3	missense_variant

## Sheet: S5
Dataset S5. SNVs and InDels identified in Zeocin-treated strains
Chromosome	Location	Reference	Mutation	Mutation type	Isolate	Mutational effect	ORFs	Coordinate relative to ORF	Protein coding changes
chrA	27005	T	A	SNVs	WZ-5	missense_variant	YALI0A00264g	584A>T	Asp195Val
chrA	535781	T	A	SNVs	WZ-5	missense_variant	YALI0A05137g	44A>T	His15Leu
chrA	832179	C	G	SNVs	WZ-5	upstream_gene_variant	YALI0A08404g	-2305C>G
chrA	1023539	T	G	SNVs	WZ-5	upstream_gene_variant	YALI0A10120g	-329A>C
chrA	1876056	T	C	SNVs	WZ-5	upstream_gene_variant	YALI0A17985g	-3260A>G
chrA	2192844	C	T	SNVs	WZ-5	missense_variant	YALI0A20416g	1909G>A	Val637Ile
chrB	285738	T	A	SNVs	WZ-5	upstream_gene_variant	YALI0B01870g	-1872A>T
chrB	752933	A	G	SNVs	WZ-5	upstream_gene_variant	YALI0B05500g	-2565T>C
chrB	1201429	A	T	SNVs	WZ-5	missense_variant	YALI0B08748g	92T>A	Ile31Asn
chrB	1415022	G	C	SNVs	WZ-5	upstream_gene_variant	YALI0B10263g	-3739C>G
chrB	1498914	A	G	SNVs	WZ-5	missense_variant	YALI0B11066g	1112A>G	Asp371Gly
chrB	2293435	A	C	SNVs	WZ-5	upstream_gene_variant	YALI0B17468g	-4292T>G
chrB	2552065	A	C	SNVs	WZ-5	missense_variant	YALI0B19316g	755T>G	Ile252Ser
chrB	2839706	A	T	SNVs	WZ-5	downstream_gene_variant	YALI0B21582g	*2400A>T
chrC	8092	C	T	SNVs	WZ-5	upstream_gene_variant	YALI0C00110g	-3449C>T
chrC	91225	G	A	SNVs	WZ-5	upstream_gene_variant	YALI0C00671g	-583C>T
chrC	1153383	A	T	SNVs	WZ-5	upstream_gene_variant	YALI0C08473g	-2804A>T
chrC	1449763	C	A	SNVs	WZ-5	synonymous_variant	YALI0C10428g	132G>T	Arg44Arg
chrC	1498328	A	G	SNVs	WZ-5	missense_variant	YALI0C10802g	629A>G	His210Arg
chrC	1629236	A	T	SNVs	WZ-5	missense_variant	YALI0C11825g	1301T>A	Phe434Tyr
chrC	1965636	T	A	SNVs	WZ-5	missense_variant	YALI0C14168g	269T>A	Val90Glu
chrC	2157620	C	T	SNVs	WZ-5	upstream_gene_variant	YALI0C15422g	-2565G>A
chrC	2546692	G	A	SNVs	WZ-5	missense_variant	YALI0C18535g	1100C>T	Ala367Val
chrC	2747765	C	A	SNVs	WZ-5	upstream_gene_variant	YALI0C20273g	-1682G>T
chrC	2924646	A	T	SNVs	WZ-5	synonymous_variant	YALI0C21846g	2559T>A	Val853Val
chrC	3159826	A	C	SNVs	WZ-5	upstream_gene_variant	YALI0C23540g	-2512T>G
chrD	43929	A	G	SNVs	WZ-5	upstream_gene_variant	YALI0D00385g	-3392T>C
chrD	208422	C	T	SNVs	WZ-5	synonymous_variant	YALI0D01782g	15G>A	Leu5Leu
chrD	632177	A	T	SNVs	WZ-5	missense_variant	YALI0D04961g	1280A>T	Asp427Val
chrD	708417	C	T	SNVs	WZ-5	synonymous_variant	YALI0D05467g	321G>A	Val107Val
chrD	780578	A	G	SNVs	WZ-5	upstream_gene_variant	YALI0D06061g	-3260T>C
chrD	927926	C	T	SNVs	WZ-5	upstream_gene_variant	YALI0D07260g	-4295G>A
chrD	1973931	C	A	SNVs	WZ-5	upstream_gene_variant	YALI0D15928g	-2321G>T
chrD	2186986	C	A	SNVs	WZ-5	stop_gained	YALI0D17754g	214G>T	Glu72*
chrD	2610541	A	T	SNVs	WZ-5	upstream_gene_variant	YALI0D20570g	-427A>T
chrD	2991206	A	G	SNVs	WZ-5	downstream_gene_variant	YALI0D23045g	*511A>G
chrD	3621854	G	A	SNVs	WZ-5	upstream_gene_variant	YALI0D27236g	-200G>A
chrE	6507	A	G	SNVs	WZ-5	upstream_gene_variant	YALI0E00110g	-4954T>C
chrE	225930	T	C	SNVs	WZ-5	upstream_gene_variant	YALI0E02090g	-69A>G
chrE	324415	T	G	SNVs	WZ-5	upstream_gene_variant	tRNA-Glu	-4902A>C
chrE	451270	A	G	SNVs	WZ-5	upstream_gene_variant	YALI0E04026g	-4036T>C
chrE	590645	A	C	SNVs	WZ-5	synonymous_variant	YALI0E05401g	3711T>G	Ala1237Ala
chrE	627834	T	A	SNVs	WZ-5	upstream_gene_variant	YALI0E05599g	-4065A>T
chrE	782550	T	C	SNVs	WZ-5	upstream_gene_variant	YALI0E06787g	-397A>G
chrE	1100663	A	T	SNVs	WZ-5	upstream_gene_variant	YALI0E09152g	-4468T>A
chrE	1290820	G	C	SNVs	WZ-5	missense_variant	YALI0E10417g	108G>C	Glu36Asp
chrE	1372881	A	C	SNVs	WZ-5	missense_variant	YALI1_E14028g	1067A>C	Tyr356Ser
chrE	1927436	T	A	SNVs	WZ-5	synonymous_variant	YALI0E16236g	609A>T	Gly203Gly
chrE	2414494	A	G	SNVs	WZ-5	upstream_gene_variant	YALI0E20361g	-4405T>C
chrE	2714324	A	G	SNVs	WZ-5	upstream_gene_variant	YALI0E23001g	-3583T>C
chrF	832354	A	G	SNVs	WZ-5	upstream_gene_variant	YALI0F05544g	-3655T>C
chrF	1092874	T	G	SNVs	WZ-5	upstream_gene_variant	SNR6	-3640A>C
chrF	1389208	T	A	SNVs	WZ-5	upstream_gene_variant	YALI0F10197g	-1247A>T
chrF	2490615	C	T	SNVs	WZ-5	synonymous_variant	YALI0F18656g	1470G>A	Lys490Lys
chrF	3466170	A	G	SNVs	WZ-5	synonymous_variant	YALI0F27291g	831T>C	Arg277Arg
chrF	3478063	T	C	SNVs	WZ-5	upstream_gene_variant	YALI0F27357g	-4411A>G
chrF	3737977	A	G	SNVs	WZ-5	upstream_gene_variant	YALI0F29843g	-1863T>C
chrF	3934425	C	G	SNVs	WZ-5	missense_variant	YALI0F31735g	743C>G	Ala248Gly
chrA	561864	A	G	SNVs	WZ-2	upstream_gene_variant	YALI0A05379g	-3212T>C
chrA	830384	T	A	SNVs	WZ-2	synonymous_variant	YALI0A08360g	1596T>A	Gly532Gly
chrA	1166219	A	C	SNVs	WZ-2	upstream_gene_variant	YALI0A11099g	-4700T>G
chrA	1550762	C	A	SNVs	WZ-2	upstream_gene_variant	YALI0A15125g	-379C>A
chrA	1686668	A	G	SNVs	WZ-2	upstream_gene_variant	YALI0A16423g	-1534T>C
chrA	1779857	A	G	SNVs	WZ-2	missense_variant	YALI0A17193g	1010A>G	Tyr337Cys
chrA	2117461	G	A	SNVs	WZ-2	synonymous_variant	YALI0A19668g	810C>T	Gly270Gly
chrB	593343	T	A	SNVs	WZ-2	upstream_gene_variant	YALI0B04378g	-2279A>T
chrB	595823	A	T	SNVs	WZ-2	upstream_gene_variant	YALI0B04378g	-4759T>A
chrB	656956	C	T	SNVs	WZ-2	missense_variant	YALI0B04796g	173G>A	Arg58Gln
chrB	726289	C	A	SNVs	WZ-2	missense_variant	YALI0B05302g	362C>A	Ala121Asp
chrB	1403846	A	C	SNVs	WZ-2	upstream_gene_variant	YALI0B10219g	-1226T>G
chrB	1625485	C	T	SNVs	WZ-2	missense_variant	YALI0B12188g	674C>T	Ala225Val
chrB	2093424	A	G	SNVs	WZ-2	upstream_gene_variant	YALI0B15752g	-715A>G
chrB	2318121	A	T	SNVs	WZ-2	missense_variant	YALI0B17754g	1740A>T	Gln580His
chrB	2474529	C	T	SNVs	WZ-2	synonymous_variant	YALI0B18810g	2718C>T	Val906Val
chrB	2547096	A	T	SNVs	WZ-2	missense_variant	YALI0B19250g	244T>A	Ser82Thr
chrB	2794566	A	C	SNVs	WZ-2	upstream_gene_variant	YALI0B21274g	-4544T>G
chrC	510582	C	A	SNVs	WZ-2	upstream_gene_variant	YALI0C03828g	-458G>T
chrD	172303	G	C	SNVs	WZ-2	upstream_gene_variant	YALI0D01463g	-1611G>C
chrD	848692	A	T	SNVs	WZ-2	missense_variant	YALI0D06655g	182A>T	Asn61Ile
chrD	1007036	T	C	SNVs	WZ-2	upstream_gene_variant	YALI0D07810g	-501A>G
chrD	1013174	C	A	SNVs	WZ-2	upstream_gene_variant	YALI0D07876g	-475G>T
chrD	1522078	C	T	SNVs	WZ-2	upstream_gene_variant	YALI0D12188g	-4261G>A
chrD	2323914	A	T	SNVs	WZ-2	upstream_gene_variant	YALI0D18546g	-456A>T
chrD	2600675	C	A	SNVs	WZ-2	upstream_gene_variant	YALI0D20460g	-4283G>T
chrD	2717221	G	T	SNVs	WZ-2	stop_gained	YALI0D21472g	214G>T	Glu72*
chrD	3205256	A	T	SNVs	WZ-2	upstream_gene_variant	YALI0D24233g	-2430T>A
chrD	3281922	A	T	SNVs	WZ-2	downstream_gene_variant	YALI0D24629g	*4650A>T
chrE	143809	G	T	SNVs	WZ-2	missense_variant	YALI0E01254g	110C>A	Ala37Asp
chrE	319837	A	C	SNVs	WZ-2	upstream_gene_variant	YALI0E02838g	-4524T>G
chrE	550555	T	A	SNVs	WZ-2	upstream_gene_variant	YALI0E04851g	-4963A>T
chrE	638301	A	T	SNVs	WZ-2	missense_variant	YALI0E05709g	629A>T	His210Leu
chrE	702173	T	G	SNVs	WZ-2	upstream_gene_variant	YALI0E06061g	-999A>C
chrE	811286	G	T	SNVs	WZ-2	upstream_gene_variant	YALI0E07095g	-854C>A
chrE	1015257	T	G	SNVs	WZ-2	upstream_gene_variant	YALI0E08617g	-702A>C
chrE	1071006	T	A	SNVs	WZ-2	upstream_gene_variant	YALI0E09012g	-184A>T
chrE	1220065	T	G	SNVs	WZ-2	upstream_gene_variant	YALI0E09911g	-19A>C
chrE	1515662	A	C	SNVs	WZ-2	upstream_gene_variant	YALI0E12419g	-152T>G
chrE	2130930	C	T	SNVs	WZ-2	upstream_gene_variant	YALI0E18029g	-1846G>A
chrE	2215970	A	C	SNVs	WZ-2	missense_variant	YALI0E18612g	1148A>C	Tyr383Ser
chrE	2839991	C	T	SNVs	WZ-2	downstream_gene_variant	YALI0E23925g	*1642C>T
chrE	3036674	A	C	SNVs	WZ-2	upstream_gene_variant	tRNA-Pro	-4245T>G
chrE	3111919	A	G	SNVs	WZ-2	missense_variant	YALI0E26235g	1012A>G	Thr338Ala
chrE	3285135	G	A	SNVs	WZ-2	upstream_gene_variant	YALI0E27764g	-3787C>T
chrE	3695316	A	C	SNVs	WZ-2	upstream_gene_variant	YALI0E31317g	-2838T>G
chrE	3921065	T	A	SNVs	WZ-2	upstream_gene_variant	YALI0E32967g	-1884T>A
chrE	3939231	T	C	SNVs	WZ-2	upstream_gene_variant	YALI0E33121g	-4916A>G
chrE	4012280	A	G	SNVs	WZ-2	missense_variant	YALI0E33774g	2119T>C	Tyr707His
chrF	168908	T	A	SNVs	WZ-2	synonymous_variant	YALI0F01034g	822A>T	Arg274Arg
chrF	359089	A	G	SNVs	WZ-2	upstream_gene_variant	YALI0F02343g	-1764T>C
chrF	418985	A	T	SNVs	WZ-2	missense_variant	YALI0F02959g	418A>T	Thr140Ser
chrF	1389145	C	G	SNVs	WZ-2	upstream_gene_variant	YALI0F10197g	-1184G>C
chrF	1712108	A	G	SNVs	WZ-2	upstream_gene_variant	YALI0F12749g	-3969T>C
chrF	1967086	T	C	SNVs	WZ-2	upstream_gene_variant	YALI0F14641g	-4233A>G
chrF	2441827	C	T	SNVs	WZ-2	synonymous_variant	YALI0F18370g	264C>T	Gly88Gly
chrF	2488330	C	T	SNVs	WZ-2	upstream_gene_variant	YALI0F18634g	-5C>T
chrF	2920700	A	C	SNVs	WZ-2	upstream_gene_variant	YALI0F22033g	-2445T>G
chrF	3605071	G	T	SNVs	WZ-2	upstream_gene_variant	YALI0F28325g	-920C>A
chrA	223634	G	T	SNVs	WZ-8	missense_variant	YALI0A01760g	733G>T	Ala245Ser
chrA	293003	A	G	SNVs	WZ-8	upstream_gene_variant	YALI0A02354g	-3567A>G
chrA	659942	T	C	SNVs	WZ-8	upstream_gene_variant	5.8SrRNA	-4465A>G
chrA	824138	C	T	SNVs	WZ-8	upstream_gene_variant	tRNA-Asp	-83G>A
chrA	1283204	G	T	SNVs	WZ-8	missense_variant	YALI0A12243g	593G>T	Gly198Val
chrA	1940893	A	G	SNVs	WZ-8	downstream_gene_variant	YALI0A18381g	*989A>G
chrA	2197866	A	T	SNVs	WZ-8	synonymous_variant	YALI0A20438g	285A>T	Arg95Arg
chrB	76123	T	A	SNVs	WZ-8	upstream_gene_variant	YALI0B00638g	-3458A>T
chrB	414939	T	A	SNVs	WZ-8	missense_variant	YALI0B02750g	1716A>T	Arg572Ser
chrB	647750	C	A	SNVs	WZ-8	upstream_gene_variant	YALI0B04752g	-2619G>T
chrB	793978	T	A	SNVs	WZ-8	upstream_gene_variant	YALI0B05940g	-745T>A
chrB	2502807	T	A	SNVs	WZ-8	upstream_gene_variant	YALI0B18986g	-2292T>A
chrB	2725034	C	T	SNVs	WZ-8	missense_variant	YALI0B20680g	2053C>T	Pro685Ser
chrC	553847	G	T	SNVs	WZ-8	upstream_gene_variant	YALI0C04136g	-3852C>A
chrC	1016231	T	A	SNVs	WZ-8	downstream_gene_variant	YALI0C07634g	*3616T>A
chrC	1891227	C	A	SNVs	WZ-8	upstream_gene_variant	YALI0C13728g	-4471G>T
chrC	2858940	T	G	SNVs	WZ-8	upstream_gene_variant	YALI0C21362g	-795T>G
chrC	2915085	C	A	SNVs	WZ-8	downstream_gene_variant	YALI0C21758g	*892C>A
chrD	550570	G	A	SNVs	WZ-8	synonymous_variant	YALI0D04444g	3118C>T	Leu1040Leu
chrD	1095949	C	A	SNVs	WZ-8	synonymous_variant	YALI0D08536g	21C>A	Arg7Arg
chrD	1219084	T	C	SNVs	WZ-8	upstream_gene_variant	YALI0D09625g	-2020A>G
chrD	1732233	G	T	SNVs	WZ-8	missense_variant	YALI0D13992g	971C>A	Ala324Asp
chrD	1795854	G	T	SNVs	WZ-8	missense_variant	YALI0D14740g	746C>A	Ala249Asp
chrD	1954445	T	A	SNVs	WZ-8	upstream_gene_variant	tRNA-Ser	-1729T>A
chrE	136505	T	C	SNVs	WZ-8	upstream_gene_variant	YALI0E01166g	-2974A>G
chrE	1170452	C	G	SNVs	WZ-8	missense_variant	YALI0E09625g	158G>C	Cys53Ser
chrE	1974476	A	G	SNVs	WZ-8	upstream_gene_variant	YALI0E16621g	-4184T>C
chrE	2015727	T	C	SNVs	WZ-8	upstream_gene_variant	YALI0E16995g	-304A>G
chrE	2340548	G	T	SNVs	WZ-8	upstream_gene_variant	YALI0E19613g	-1375G>T
chrE	2440361	T	C	SNVs	WZ-8	upstream_gene_variant	YALI0E20559g	-2334A>G
chrE	3005604	T	C	SNVs	WZ-8	upstream_gene_variant	YALI0E25069g	-764A>G
chrE	3010778	C	G	SNVs	WZ-8	upstream_gene_variant	YALI0E25113g	-2083G>C
chrE	3084597	T	A	SNVs	WZ-8	missense_variant	YALI0E25982g	248A>T	Tyr83Phe
chrE	4008540	T	A	SNVs	WZ-8	missense_variant	YALI0E33759g	1261A>T	Thr421Ser
chrF	813940	A	G	SNVs	WZ-8	upstream_gene_variant	YALI0F05434g	-606A>G
chrF	962915	T	C	SNVs	WZ-8	upstream_gene_variant	YALI0F06468g	-3176A>G
chrF	1075692	T	C	SNVs	WZ-8	missense_variant&splice_region_variant	tRNA-Leu	98T>C	Val33Ala
chrF	3027314	C	A	SNVs	WZ-8	upstream_gene_variant	YALI0F23045g	-492G>T
chrF	3412987	T	C	SNVs	WZ-8	missense_variant	YALI0F26719g	599A>G	Tyr200Cys
chrF	3621172	C	A	SNVs	WZ-8	missense_variant	YALI0F28479g	100G>T	Ala34Ser
chrF	3944613	C	A	SNVs	WZ-8	upstream_gene_variant	YALI0F31845g	-1089G>T
chrA	973060	G	T	SNVs	WZ-10	missense_variant	YALI0A09724g	2822C>A	Ala941Asp
chrA	1618083	T	C	SNVs	WZ-10	missense_variant	YALI0A15796g	1483A>G	Thr495Ala
chrA	1822796	A	C	SNVs	WZ-10	upstream_gene_variant	YALI0A17600g	-4622T>G
chrA	1907185	A	C	SNVs	WZ-10	missense_variant	YALI0A18227g	566T>G	Val189Gly
chrA	1938334	A	T	SNVs	WZ-10	missense_variant	YALI0A18381g	1076A>T	Asp359Val
chrA	2300906	A	T	SNVs	WZ-10	upstream_gene_variant	YALI0A21461g	-720T>A
chrB	315755	A	G	SNVs	WZ-10	upstream_gene_variant	YALI0B02178g	-444A>G
chrB	855392	T	A	SNVs	WZ-10	missense_variant	YALI0B06369g	1690A>T	Thr564Ser
chrB	949545	T	C	SNVs	WZ-10	missense_variant	YALI0B07183g	91T>C	Cys31Arg
chrB	1135914	A	G	SNVs	WZ-10	missense_variant	YALI0B08272g	100A>G	Thr34Ala
chrB	1670038	G	T	SNVs	WZ-10	upstream_gene_variant	YALI0B12518g	-272G>T
chrC	397155	T	G	SNVs	WZ-10	missense_variant	YALI0C02937g	326A>C	Asp109Ala
chrC	992245	C	A	SNVs	WZ-10	missense_variant	YALI0C07546g	483G>T	Trp161Cys
chrC	1072931	A	T	SNVs	WZ-10	upstream_gene_variant	YALI0C08096g	-3145T>A
chrC	1431290	G	T	SNVs	WZ-10	upstream_gene_variant	YALI0C10252g	-2490C>A
chrC	2034172	C	T	SNVs	WZ-10	upstream_gene_variant	YALI0C14806g	-1219C>T
chrC	2289167	C	T	SNVs	WZ-10	upstream_gene_variant	YALI0C16203g	-506C>T
chrC	2437794	A	T	SNVs	WZ-10	upstream_gene_variant	YALI0C17303g	-3456T>A
chrC	2689832	T	A	SNVs	WZ-10	upstream_gene_variant	YALI0C19844g	-502T>A
chrC	3077747	T	C	SNVs	WZ-10	missense_variant	YALI0C22946g	179T>C	Val60Ala
chrD	16259	G	A	SNVs	WZ-10	missense_variant	YALI0D00176g	1037C>T	Ala346Val
chrD	194381	T	G	SNVs	WZ-10	upstream_gene_variant	YALI0D01573g	-4631A>C
chrD	204450	A	G	SNVs	WZ-10	upstream_gene_variant	YALI0D01694g	-4478T>C
chrD	390262	C	G	SNVs	WZ-10	upstream_gene_variant	YALI0D03069g	-3186G>C
chrD	1787197	T	A	SNVs	WZ-10	upstream_gene_variant	YALI0D14652g	-2349T>A
chrD	2172056	T	G	SNVs	WZ-10	upstream_gene_variant	YALI0D17710g	-1180A>C
chrD	2201151	G	T	SNVs	WZ-10	upstream_gene_variant	YALI0D17820g	-2458G>T
chrD	2360742	A	T	SNVs	WZ-10	upstream_gene_variant	YALI0D18722g	-3157A>T
chrE	672124	G	T	SNVs	WZ-10	upstream_gene_variant	YALI0E05863g	-1641C>A
chrE	833610	A	G	SNVs	WZ-10	missense_variant	YALI0E07271g	4850A>G	Tyr1617Cys
chrE	1861097	C	T	SNVs	WZ-10	missense_variant	YALI0E15554g	1459C>T	Pro487Ser
chrE	2897575	G	A	SNVs	WZ-10	upstream_gene_variant	YALI0E24299g	-51C>T
chrE	3241712	C	A	SNVs	WZ-10	upstream_gene_variant	YALI0E27313g	-3415G>T
chrE	3788951	A	C	SNVs	WZ-10	missense_variant	YALI0E31867g	30A>C	Lys10Asn
chrE	4107263	T	C	SNVs	WZ-10	missense_variant	YALI0E34529g	1067T>C	Val356Ala
chrF	522985	T	C	SNVs	WZ-10	upstream_gene_variant	YALI0F03597g	-948A>G
chrF	777911	C	G	SNVs	WZ-10	upstream_gene_variant	YALI0F05126g	-3254G>C
chrF	785866	A	G	SNVs	WZ-10	upstream_gene_variant	YALI0F05170g	-3986T>C
chrF	1076694	A	G	SNVs	WZ-10	upstream_gene_variant	YALI0F07491g	-1298A>G
chrF	1466975	T	C	SNVs	WZ-10	upstream_gene_variant	YALI0F10945g	-4688A>G
chrF	1945794	A	C	SNVs	WZ-10	upstream_gene_variant	YALI0F14531g	-3132T>G
chrF	2176416	A	G	SNVs	WZ-10	upstream_gene_variant	YALI0F16181g	-2228T>C
chrF	2419893	C	A	SNVs	WZ-10	missense_variant	YALI0F18172g	1397C>A	Ala466Asp
chrF	3091312	C	A	SNVs	WZ-10	missense_variant	YALI0F23573g	3112G>T	Ala1038Ser
chrF	3921049	C	T	SNVs	WZ-10	upstream_gene_variant	YALI0F31515g	-4484G>A
chrA	167454	G	C	SNVs	WZ-1	upstream_gene_variant	tRNA-Leu	-4272C>G
chrA	997758	G	A	SNVs	WZ-1	synonymous_variant	YALI0A09878g	45C>T	Leu15Leu
chrA	1188613	T	G	SNVs	WZ-1	upstream_gene_variant	tRNA-Ala	-781A>C
chrA	1982433	G	A	SNVs	WZ-1	downstream_gene_variant	YALI0A18524g	*4167C>T
chrA	2198162	A	T	SNVs	WZ-1	missense_variant	YALI0A20438g	581A>T	Asn194Ile
chrB	943536	A	T	SNVs	WZ-1	upstream_gene_variant	YALI0B07117g	-336A>T
chrB	1245253	A	T	SNVs	WZ-1	upstream_gene_variant	YALI0B09053g	-3027T>A
chrB	1578025	T	C	SNVs	WZ-1	missense_variant	YALI0B11748g	578A>G	Asn193Ser
chrB	2214040	C	A	SNVs	WZ-1	upstream_gene_variant	YALI0B16852g	-1938C>A
chrB	2589068	G	T	SNVs	WZ-1	upstream_gene_variant	YALI0B19602g	-74C>A
chrB	2956990	G	T	SNVs	WZ-1	missense_variant	YALI0B22484g	4768G>T	Ala1590Ser
chrB	3003955	T	C	SNVs	WZ-1	upstream_gene_variant	YALI0B22836g	-4638A>G
chrC	378441	T	A	SNVs	WZ-1	upstream_gene_variant	YALI0C02651g	-4305A>T
chrC	1719524	A	C	SNVs	WZ-1	missense_variant	YALI0C12342g	668T>G	Val223Gly
chrC	2454585	A	C	SNVs	WZ-1	synonymous_variant	YALI0C17545g	84T>G	Leu28Leu
chrC	2990361	A	T	SNVs	WZ-1	upstream_gene_variant	YALI0C22385g	-1772T>A
chrC	3076568	T	A	SNVs	WZ-1	upstream_gene_variant	YALI0C22880g	-4874A>T
chrD	81016	T	A	SNVs	WZ-1	upstream_gene_variant	YALI0D00737g	-3665A>T
chrD	1136309	A	G	SNVs	WZ-1	upstream_gene_variant	YALI0D08844g	-2273T>C
chrD	1684811	C	A	SNVs	WZ-1	missense_variant	YALI0D13640g	1253G>T	Gly418Val
chrD	1693477	T	G	SNVs	WZ-1	upstream_gene_variant	YALI0D13684g	-440A>C
chrD	2214481	C	A	SNVs	WZ-1	upstream_gene_variant	YALI0D17864g	-2369G>T
chrD	2407886	A	T	SNVs	WZ-1	missense_variant	YALI0D19052g	292A>T	Thr98Ser
chrD	2607170	T	C	SNVs	WZ-1	upstream_gene_variant	YALI0D20526g	-2263A>G
chrD	2808182	A	T	SNVs	WZ-1	upstream_gene_variant	YALI0D22110g	-714T>A
chrD	3535175	T	C	SNVs	WZ-1	missense_variant	YALI0D26510g	1367T>C	Leu456Pro
chrE	129679	A	T	SNVs	WZ-1	upstream_gene_variant	YALI0E01078g	-3785T>A
chrE	139906	A	C	SNVs	WZ-1	upstream_gene_variant	YALI0E01276g	-4482A>C
chrE	291939	T	A	SNVs	WZ-1	upstream_gene_variant	YALI0E02706g	-4800T>A
chrE	756225	C	T	SNVs	WZ-1	synonymous_variant	YALI0E06567g	90G>A	Leu30Leu
chrE	1299657	T	C	SNVs	WZ-1	upstream_gene_variant	YALI0E10439g	-3367A>G
chrE	1580338	C	A	SNVs	WZ-1	missense_variant	YALI0E13101g	2105C>A	Ala702Asp
chrE	1580339	T	A	SNVs	WZ-1	synonymous_variant	YALI0E13101g	2106T>A	Ala702Ala
chrE	1931653	A	T	SNVs	WZ-1	upstream_gene_variant	YALI0E16236g	-3273T>A
chrE	2031817	T	G	SNVs	WZ-1	missense_variant	YALI0E17149g	1475A>C	Asp492Ala
chrE	2039392	G	A	SNVs	WZ-1	upstream_gene_variant	YALI0E17215g	-385C>T
chrE	2074832	A	T	SNVs	WZ-1	upstream_gene_variant	RPR1	-3833T>A
chrE	2278874	G	A	SNVs	WZ-1	upstream_gene_variant	YALI0E19052g	-4791C>T
chrE	2606454	A	C	SNVs	WZ-1	upstream_gene_variant	YALI0E22066g	-3614T>G
chrE	2772732	A	G	SNVs	WZ-1	downstream_gene_variant	YALI0E23540g	*319T>C
chrE	2938973	G	T	SNVs	WZ-1	synonymous_variant	YALI0E24629g	2544G>T	Arg848Arg
chrE	3084814	G	A	SNVs	WZ-1	missense_variant	YALI0E25982g	31C>T	Leu11Phe
chrE	3199230	T	C	SNVs	WZ-1	synonymous_variant	YALI0E26983g	1425T>C	Cys475Cys
chrE	3402010	G	A	SNVs	WZ-1	missense_variant	YALI0E28666g	1528G>A	Ala510Thr
chrE	3755879	A	T	SNVs	WZ-1	missense_variant	YALI0E31735g	133T>A	Ser45Thr
chrE	3820765	A	G	SNVs	WZ-1	upstream_gene_variant	YALI0E32131g	-4137T>C
chrE	3868010	C	T	SNVs	WZ-1	missense_variant	YALI0E32571g	1292C>T	Ala431Val
chrF	147825	G	T	SNVs	WZ-1	upstream_gene_variant	YALI0F00902g	-4724C>A
chrF	459734	G	T	SNVs	WZ-1	missense_variant	YALI0F03300g	320G>T	Gly107Val
chrF	603170	A	T	SNVs	WZ-1	upstream_gene_variant	YALI0F04015g	-1405T>A
chrF	1288502	G	T	SNVs	WZ-1	upstream_gene_variant	YALI0F09185g	-3757C>A
chrF	1504391	C	T	SNVs	WZ-1	upstream_gene_variant	YALI0F11319g	-4058G>A
chrF	1826524	A	G	SNVs	WZ-1	upstream_gene_variant	YALI0F13629g	-1288T>C
chrF	2592306	G	C	SNVs	WZ-1	upstream_gene_variant	YALI0F19404g	-1469C>G
chrF	3156088	G	A	SNVs	WZ-1	upstream_gene_variant	YALI0F24101g	-4196C>T
chrF	3598733	A	T	SNVs	WZ-1	upstream_gene_variant	YALI0F28303g	-357A>T
chrF	3847467	T	C	SNVs	WZ-1	upstream_gene_variant	YALI0F30767g	-3518A>G
chrF	3980369	G	A	SNVs	WZ-1	synonymous_variant	YALI0F32065g	891G>A	Ser297Ser
chrA	233466	G	A	SNVs	WZ-7	missense_variant	YALI0A01870g	362G>A	Gly121Asp
chrA	329866	A	T	SNVs	WZ-7	upstream_gene_variant	YALI0A02629g	-2998T>A
chrA	388020	T	G	SNVs	WZ-7	missense_variant	YALI0A03509g	1094A>C	Tyr365Ser
chrA	429387	A	T	SNVs	WZ-7	upstream_gene_variant	5.8SrRNA	-738T>A
chrA	469237	A	G	SNVs	WZ-7	upstream_gene_variant	YALI0A04323g	-2781T>C
chrA	610032	A	T	SNVs	WZ-7	upstream_gene_variant	YALI0A06105g	-4238T>A
chrA	1068322	A	T	SNVs	WZ-7	upstream_gene_variant	YALI0A10439g	-1236A>T
chrA	1072287	C	T	SNVs	WZ-7	downstream_gene_variant	YALI0A10439g	*1569C>T
chrA	1135392	A	G	SNVs	WZ-7	upstream_gene_variant	YALI0A10879g	-2753T>C
chrA	1263628	G	T	SNVs	WZ-7	upstream_gene_variant	YALI0A12045g	-975C>A
chrA	1576537	T	G	SNVs	WZ-7	upstream_gene_variant	YALI0A15257g	-3761A>C
chrA	1686297	T	C	SNVs	WZ-7	upstream_gene_variant	YALI0A16423g	-1163A>G
chrA	1763971	A	T	SNVs	WZ-7	upstream_gene_variant	YALI0A17127g	-304T>A
chrA	1769971	G	A	SNVs	WZ-7	upstream_gene_variant	YALI0A17149g	-580C>T
chrA	1854531	A	G	SNVs	WZ-7	upstream_gene_variant	YALI0A17875g	-2744T>C
chrA	1864435	A	T	SNVs	WZ-7	missense_variant	YALI0A17946g	191A>T	Lys64Met
chrA	2022922	C	T	SNVs	WZ-7	upstream_gene_variant	YALI0A18766g	-553G>A
chrA	2042638	T	A	SNVs	WZ-7	upstream_gene_variant	YALI0A18942g	-4317A>T
chrA	2254671	T	A	SNVs	WZ-7	missense_variant	YALI0A21076g	2636A>T	Glu879Val
chrA	2276287	G	A	SNVs	WZ-7	upstream_gene_variant	YALI0A21263g	-2924C>T
chrB	608285	A	T	SNVs	WZ-7	upstream_gene_variant	YALI0B04510g	-867T>A
chrB	727492	A	T	SNVs	WZ-7	upstream_gene_variant	YALI0B05258g	-3983T>A
chrB	857157	G	A	SNVs	WZ-7	upstream_gene_variant	YALI0B06369g	-76C>T
chrB	958392	T	G	SNVs	WZ-7	upstream_gene_variant	YALI0B07271g	-3376A>C
chrB	1090496	A	G	SNVs	WZ-7	downstream_gene_variant	YALI0B08140g	*3557A>G
chrB	1307628	A	T	SNVs	WZ-7	upstream_gene_variant	YALI0B09559g	-271T>A
chrB	1472457	T	C	SNVs	WZ-7	upstream_gene_variant	YALI0B10802g	-563A>G
chrB	1477655	A	T	SNVs	WZ-7	missense_variant	YALI0B10846g	646A>T	Ile216Phe
chrB	1633833	G	A	SNVs	WZ-7	missense_variant	YALI0B12276g	146G>A	Gly49Asp
chrB	1692985	C	T	SNVs	WZ-7	upstream_gene_variant	YALI0B12628g	-1631G>A
chrB	1730754	T	G	SNVs	WZ-7	missense_variant	YALI0B12892g	3085T>G	Ser1029Ala
chrB	1763287	C	T	SNVs	WZ-7	upstream_gene_variant	YALI0B13090g	-4457G>A
chrB	1843772	A	T	SNVs	WZ-7	synonymous_variant	YALI0B13706g	567A>T	Arg189Arg
chrB	1979778	A	G	SNVs	WZ-7	upstream_gene_variant	YALI0B14905g	-565T>C
chrB	1981601	A	C	SNVs	WZ-7	upstream_gene_variant	YALI0B14905g	-2388T>G
chrB	2025627	A	G	SNVs	WZ-7	upstream_gene_variant	YALI0B15224g	-2102A>G
chrB	2126707	T	G	SNVs	WZ-7	upstream_gene_variant	YALI0B16060g	-1269A>C
chrB	2188849	G	A	SNVs	WZ-7	upstream_gene_variant	YALI0B16588g	-4580C>T
chrB	2449854	A	G	SNVs	WZ-7	upstream_gene_variant	YALI0B18634g	-3128T>C
chrB	2532758	A	C	SNVs	WZ-7	upstream_gene_variant	YALI0B19096g	-3974T>G
chrB	2584119	G	A	SNVs	WZ-7	upstream_gene_variant	YALI0B19558g	-3351C>T
chrB	3037291	G	A	SNVs	WZ-7	missense_variant	YALI0B23254g	353C>T	Ala118Val
chrB	3055468	C	A	SNVs	WZ-7	missense_variant	YALI0B23474g	278C>A	Ala93Asp
chrB	3063864	T	C	SNVs	WZ-7	upstream_gene_variant	YALI0B23496g	-4187A>G
chrC	19311	G	A	SNVs	WZ-7	synonymous_variant	YALI0C00187g	1545C>T	Asp515Asp
chrC	131165	C	T	SNVs	WZ-7	synonymous_variant	YALI0C00957g	1836G>A	Val612Val
chrC	174323	A	T	SNVs	WZ-7	upstream_gene_variant	YALI0C01221g	-3095T>A
chrC	319176	T	A	SNVs	WZ-7	downstream_gene_variant	YALI0C02255g	*3142A>T
chrC	332050	T	A	SNVs	WZ-7	missense_variant	YALI0C02365g	2036A>T	Tyr679Phe
chrC	439878	A	G	SNVs	WZ-7	upstream_gene_variant	YALI0C03267g	-3604T>C
chrC	858146	T	G	SNVs	WZ-7	downstream_gene_variant	YALI0C06424g	*3757T>G
chrC	1002909	T	A	SNVs	WZ-7	upstream_gene_variant	YALI0C07590g	-3751A>T
chrC	1050265	C	T	SNVs	WZ-7	upstream_gene_variant	YALI0C07953g	-969C>T
chrC	1192535	A	T	SNVs	WZ-7	missense_variant	YALI0C08811g	167A>T	Asp56Val
chrC	1335345	G	T	SNVs	WZ-7	synonymous_variant	YALI0C09757g	120C>A	Gly40Gly
chrC	1687722	T	C	SNVs	WZ-7	upstream_gene_variant	YALI0C12166g	-876A>G
chrC	1727840	A	G	SNVs	WZ-7	downstream_gene_variant	YALI0C12364g	*2126A>G
chrC	1753060	A	T	SNVs	WZ-7	upstream_gene_variant	YALI0C12496g	-4061T>A
chrC	1898436	G	T	SNVs	WZ-7	upstream_gene_variant	tRNA-Ala	-4042G>T
chrC	2156820	T	C	SNVs	WZ-7	upstream_gene_variant	YALI0C15422g	-1765A>G
chrC	2206075	G	A	SNVs	WZ-7	downstream_gene_variant	YALI0C15576g	*3259G>A
chrC	2563833	C	A	SNVs	WZ-7	upstream_gene_variant	YALI0C18667g	-580G>T
chrC	2819943	C	T	SNVs	WZ-7	upstream_gene_variant	YALI0C21043g	-2867G>A
chrC	2846183	T	C	SNVs	WZ-7	upstream_gene_variant	YALI0C21252g	-2618A>G
chrC	2871680	T	C	SNVs	WZ-7	upstream_gene_variant	YALI0C21428g	-4932A>G
chrC	2938355	T	A	SNVs	WZ-7	upstream_gene_variant	YALI0C21956g	-531A>T
chrC	2966273	T	A	SNVs	WZ-7	downstream_gene_variant	YALI0C22187g	*3789T>A
chrC	3068690	C	T	SNVs	WZ-7	upstream_gene_variant	YALI0C22836g	-4780G>A
chrC	3094584	A	T	SNVs	WZ-7	missense_variant	YALI0C23056g	653A>T	Tyr218Phe
chrD	48998	G	A	SNVs	WZ-7	synonymous_variant	YALI0D00473g	309G>A	Val103Val
chrD	294755	G	T	SNVs	WZ-7	upstream_gene_variant	YALI0D02453g	-442C>A
chrD	345117	C	A	SNVs	WZ-7	upstream_gene_variant	YALI0D02761g	-3624C>A
chrD	371017	G	T	SNVs	WZ-7	upstream_gene_variant	YALI0D02915g	-682G>T
chrD	473082	T	G	SNVs	WZ-7	missense_variant	YALI0D03740g	1103A>C	His368Pro
chrD	685660	T	C	SNVs	WZ-7	upstream_gene_variant	YALI0D05291g	-2216A>G
chrD	1301525	A	C	SNVs	WZ-7	upstream_gene_variant	YALI0D10329g	-121A>C
chrD	1326577	A	C	SNVs	WZ-7	upstream_gene_variant	YALI0D10571g	-4166T>G
chrD	1416256	G	T	SNVs	WZ-7	upstream_gene_variant	YALI0D11264g	-924C>A
chrD	1723903	G	T	SNVs	WZ-7	missense_variant	YALI0D13904g	613C>A	Pro205Thr
chrD	1739251	A	G	SNVs	WZ-7	upstream_gene_variant	YALI0D14058g	-4101T>C
chrD	1776409	T	A	SNVs	WZ-7	missense_variant	YALI0D14542g	569A>T	Asp190Val
chrD	1960725	T	C	SNVs	WZ-7	downstream_gene_variant	tRNA-Ser	*4470T>C
chrD	2249154	A	T	SNVs	WZ-7	downstream_gene_variant	YALI0D18062g	*4759A>T
chrD	2249155	C	T	SNVs	WZ-7	downstream_gene_variant	YALI0D18062g	*4760C>T
chrD	2821644	T	C	SNVs	WZ-7	upstream_gene_variant	tRNA-His	-2342A>G
chrD	2879954	G	C	SNVs	WZ-7	upstream_gene_variant	YALI0D22506g	-674C>G
chrD	2879955	C	T	SNVs	WZ-7	upstream_gene_variant	YALI0D22506g	-675G>A
chrD	3069907	A	C	SNVs	WZ-7	upstream_gene_variant	YALI0D23617g	-326A>C
chrD	3157455	G	A	SNVs	WZ-7	synonymous_variant	YALI0D24079g	378G>A	Ala126Ala
chrD	3439066	T	G	SNVs	WZ-7	missense_variant	YALI0D25850g	457A>C	Ser153Arg
chrD	3482049	A	T	SNVs	WZ-7	missense_variant	YALI0D26191g	295A>T	Met99Leu
chrD	3535721	C	A	SNVs	WZ-7	upstream_gene_variant	YALI0D26576g	-4484C>A
chrD	3595419	A	G	SNVs	WZ-7	missense_variant	YALI0D27016g	410A>G	Asp137Gly
chrE	400452	T	C	SNVs	WZ-7	missense_variant	YALI0E03608g	149A>G	Asp50Gly
chrE	443785	T	A	SNVs	WZ-7	missense_variant	YALI0E03982g	1730A>T	Asp577Val
chrE	456006	T	A	SNVs	WZ-7	missense_variant	YALI0E04114g	1436A>T	Asp479Val
chrE	464231	G	A	SNVs	WZ-7	upstream_gene_variant	YALI0E04136g	-912C>T
chrE	539599	A	C	SNVs	WZ-7	upstream_gene_variant	YALI0E04763g	-2781T>G
chrE	687579	A	T	SNVs	WZ-7	missense_variant	YALI0E05973g	3290A>T	Asp1097Val
chrE	732991	T	A	SNVs	WZ-7	upstream_gene_variant	YALI0E06435g	-882A>T
chrE	829239	C	A	SNVs	WZ-7	missense_variant	YALI0E07271g	479C>A	Ala160Asp
chrE	863016	A	G	SNVs	WZ-7	upstream_gene_variant	YALI0E07535g	-3125T>C
chrE	919916	T	A	SNVs	WZ-7	upstream_gene_variant	YALI0E07898g	-215A>T
chrE	975889	C	T	SNVs	WZ-7	missense_variant	tRNA-Lys	41C>T	Ser14Phe
chrE	1156655	C	A	SNVs	WZ-7	upstream_gene_variant	YALI0E09515g	-1972G>T
chrE	1229986	T	A	SNVs	WZ-7	upstream_gene_variant	YALI0E09977g	-1072A>T
chrE	1340979	G	A	SNVs	WZ-7	upstream_gene_variant	YALI0E10769g	-4246C>T
chrE	1448964	A	C	SNVs	WZ-7	upstream_gene_variant	YALI0E11935g	-56T>G
chrE	1581173	T	A	SNVs	WZ-7	missense_variant	YALI0E13123g	1281A>T	Gln427His
chrE	1835992	A	G	SNVs	WZ-7	upstream_gene_variant	YALI0E15378g	-3753T>C
chrE	1961751	T	C	SNVs	WZ-7	upstream_gene_variant	YALI0E16533g	-2709A>G
chrE	1974181	A	T	SNVs	WZ-7	upstream_gene_variant	YALI0E16621g	-3889T>A
chrE	2138805	C	A	SNVs	WZ-7	missense_variant	YALI0E18117g	965G>T	Gly322Val
chrE	2421595	T	A	SNVs	WZ-7	upstream_gene_variant	YALI0E20449g	-2330T>A
chrE	2422862	T	G	SNVs	WZ-7	upstream_gene_variant	YALI0E20449g	-1063T>G
chrE	2443937	T	G	SNVs	WZ-7	upstream_gene_variant	YALI0E20603g	-2566A>C
chrE	2620984	G	C	SNVs	WZ-7	upstream_gene_variant	YALI0E22242g	-3483C>G
chrE	2879617	A	T	SNVs	WZ-7	upstream_gene_variant	YALI0E24189g	-4336T>A
chrE	3022316	A	G	SNVs	WZ-7	upstream_gene_variant	YALI0E25201g	-1617T>C
chrE	3040861	G	T	SNVs	WZ-7	missense_variant	YALI0E25630g	185G>T	Gly62Val
chrE	3070277	A	T	SNVs	WZ-7	upstream_gene_variant	YALI0E25828g	-4781T>A
chrE	3195396	T	C	SNVs	WZ-7	upstream_gene_variant	YALI0E26917g	-3039A>G
chrE	3352118	G	A	SNVs	WZ-7	upstream_gene_variant	YALI0E28336g	-373C>T
chrE	3370413	G	T	SNVs	WZ-7	missense_variant	YALI0E28490g	339G>T	Glu113Asp
chrE	3516071	A	T	SNVs	WZ-7	upstream_gene_variant	YALI0E29645g	-3509T>A
chrE	3516095	A	T	SNVs	WZ-7	upstream_gene_variant	YALI0E29645g	-3533T>A
chrE	3645074	A	T	SNVs	WZ-7	missense_variant	YALI0E30921g	281T>A	Val94Glu
chrE	3982775	T	C	SNVs	WZ-7	upstream_gene_variant	YALI0E33539g	-2726T>C
chrE	4027897	G	C	SNVs	WZ-7	upstream_gene_variant	YALI0E33913g	-3958G>C
chrE	4039613	C	A	SNVs	WZ-7	missense_variant	YALI0E34001g	235C>A	His79Asn
chrF	82744	G	T	SNVs	WZ-7	upstream_gene_variant	YALI0F00506g	-6G>T
chrF	514119	T	G	SNVs	WZ-7	downstream_gene_variant	YALI0F03567g	*4540T>G
chrF	530873	C	T	SNVs	WZ-7	synonymous_variant	YALI0F03630g	357G>A	Glu119Glu
chrF	1226447	T	A	SNVs	WZ-7	upstream_gene_variant	YALI0F08789g	-1217A>T
chrF	1470830	G	T	SNVs	WZ-7	missense_variant	YALI0F11055g	403C>A	Leu135Met
chrF	1493245	A	G	SNVs	WZ-7	upstream_gene_variant	YALI0F11275g	-140T>C
chrF	1593883	T	C	SNVs	WZ-7	missense_variant	YALI0F12089g	2393A>G	His798Arg
chrF	1786390	T	A	SNVs	WZ-7	missense_variant	YALI0F13321g	908T>A	Val303Asp
chrF	1953070	T	A	SNVs	WZ-7	upstream_gene_variant	YALI0F14575g	-30A>T
chrF	2042376	A	T	SNVs	WZ-7	missense_variant	YALI0F15169g	406T>A	Tyr136Asn
chrF	2286814	T	A	SNVs	WZ-7	missense_variant	YALI0F17006g	2507A>T	Asp836Val
chrF	2565073	C	A	SNVs	WZ-7	missense_variant	YALI0F19184g	638C>A	Ala213Asp
chrF	2759193	T	A	SNVs	WZ-7	upstream_gene_variant	YALI0F20680g	-312A>T
chrF	3325458	G	T	SNVs	WZ-7	upstream_gene_variant	YALI0F25817g	-30G>T
chrF	3429832	G	C	SNVs	WZ-7	upstream_gene_variant	YALI0F26917g	-870C>G
chrF	3532743	A	G	SNVs	WZ-7	upstream_gene_variant	YALI0F27731g	-4520T>C
chrF	3605120	C	T	SNVs	WZ-7	upstream_gene_variant	YALI0F28325g	-969G>A
chrF	3610248	T	C	SNVs	WZ-7	missense_variant	YALI0F28369g	64T>C	Tyr22His
chrF	3637233	A	T	SNVs	WZ-7	missense_variant	YALI0F28633g	2050A>T	Thr684Ser
chrF	3865612	C	A	SNVs	WZ-7	upstream_gene_variant	YALI0F30965g	-3508G>T
chrF	3979257	T	A	SNVs	WZ-7	upstream_gene_variant	YALI0F32065g	-222T>A
chrF	4002744	G	A	SNVs	WZ-7	intergenic_region	YALI0F32175g-CHREND
chrA	75638	G	A	SNVs	WZ-9	synonymous_variant	YALI0A00616g	354C>T	Ser118Ser
chrA	619143	C	T	SNVs	WZ-9	missense_variant	YALI0A06347g	875C>T	Ala292Val
chrA	658341	G	A	SNVs	WZ-9	upstream_gene_variant	YALI0A06721g	-4521C>T
chrA	1376037	T	C	SNVs	WZ-9	upstream_gene_variant	YALI0A13299g	-1889A>G
chrA	1453122	T	A	SNVs	WZ-9	missense_variant	tRNA-Met	46T>A	Ser16Thr
chrA	1513636	A	C	SNVs	WZ-9	upstream_gene_variant	YALI0A14839g	-2943A>C
chrA	2059525	A	T	SNVs	WZ-9	missense_variant	YALI0A19096g	748A>T	Met250Leu
chrA	2187510	T	A	SNVs	WZ-9	missense_variant	YALI0A20350g	485T>A	Phe162Tyr
chrB	173870	C	A	SNVs	WZ-9	upstream_gene_variant	YALI0B01034g	-2075G>T
chrB	379656	A	T	SNVs	WZ-9	missense_variant	YALI0B02442g	83A>T	Asn28Ile
chrB	622184	T	G	SNVs	WZ-9	upstream_gene_variant	YALI0B04532g	-1261A>C
chrB	1176298	G	A	SNVs	WZ-9	upstream_gene_variant	YALI0B08514g	-1649C>T
chrB	1351851	T	C	SNVs	WZ-9	synonymous_variant	YALI0B09889g	162T>C	Arg54Arg
chrB	1656114	T	G	SNVs	WZ-9	synonymous_variant	YALI0B12408g	1638T>G	Arg546Arg
chrB	1781606	A	G	SNVs	WZ-9	upstream_gene_variant	YALI0B13200g	-2148T>C
chrB	1829925	T	C	SNVs	WZ-9	upstream_gene_variant	tRNA-Phe	-3850A>G
chrB	1932010	A	G	SNVs	WZ-9	upstream_gene_variant	YALI0B14509g	-1299T>C
chrB	2259091	T	A	SNVs	WZ-9	missense_variant	YALI0B17182g	635A>T	Asp212Val
chrB	2958853	T	C	SNVs	WZ-9	downstream_gene_variant	YALI0B22484g	*1669T>C
chrB	3038761	T	C	SNVs	WZ-9	missense_variant	YALI0B23298g	797A>G	Tyr266Cys
chrC	196069	A	G	SNVs	WZ-9	upstream_gene_variant	YALI0C01411g	-1063T>C
chrC	442626	A	G	SNVs	WZ-9	synonymous_variant	YALI0C03377g	1542T>C	Cys514Cys
chrC	533283	T	C	SNVs	WZ-9	downstream_gene_variant	YALI0C04004g	*4895T>C
chrC	593451	T	A	SNVs	WZ-9	missense_variant	YALI0C04455g	257A>T	Asn86Ile
chrC	925678	G	A	SNVs	WZ-9	upstream_gene_variant	YALI0C06886g	-1691C>T
chrC	1107492	C	T	SNVs	WZ-9	upstream_gene_variant	YALI0C08228g	-4430G>A
chrC	1221109	A	C	SNVs	WZ-9	downstream_gene_variant	YALI0C08987g	*2302A>C
chrC	1314004	T	A	SNVs	WZ-9	upstream_gene_variant	YALI0C09636g	-914T>A
chrC	1377014	C	A	SNVs	WZ-9	synonymous_variant	YALI0C10010g	438C>A	Gly146Gly
chrC	1780236	C	A	SNVs	WZ-9	upstream_gene_variant	tRNA-Lys	-4939G>T
chrC	2165433	A	G	SNVs	WZ-9	upstream_gene_variant	YALI0C15466g	-3519T>C
chrC	2328988	A	G	SNVs	WZ-9	upstream_gene_variant	YALI0C16478g	-4281T>C
chrC	2572753	C	T	SNVs	WZ-9	upstream_gene_variant	YALI0C18711g	-3965G>A
chrC	3196187	A	T	SNVs	WZ-9	missense_variant	YALI0C23859g	1445T>A	Val482Asp
chrC	3222972	G	T	SNVs	WZ-9	upstream_gene_variant	YALI0C24057g	-4176C>A
chrD	26298	T	G	SNVs	WZ-9	missense_variant	YALI0D00253g	5A>C	Asn2Thr
chrD	67872	A	G	SNVs	WZ-9	upstream_gene_variant	YALI0D00627g	-1598T>C
chrD	188779	T	C	SNVs	WZ-9	missense_variant	YALI0D01573g	599A>G	Gln200Arg
chrD	315761	T	A	SNVs	WZ-9	upstream_gene_variant	YALI0D02585g	-1402A>T
chrD	641841	A	G	SNVs	WZ-9	missense_variant	YALI0D05005g	1276A>G	Ile426Val
chrD	680260	A	G	SNVs	WZ-9	upstream_gene_variant	YALI0D05203g	-4861T>C
chrD	830425	A	G	SNVs	WZ-9	upstream_gene_variant	YALI0D06479g	-1100A>G
chrD	913488	A	C	SNVs	WZ-9	missense_variant	YALI0D07150g	340T>G	Ser114Ala
chrD	927710	C	T	SNVs	WZ-9	upstream_gene_variant	YALI0D07260g	-4079G>A
chrD	1140133	A	G	SNVs	WZ-9	upstream_gene_variant	YALI0D08910g	-196T>C
chrD	1447815	A	T	SNVs	WZ-9	upstream_gene_variant	YALI0D11616g	-2798T>A
chrD	1452631	A	T	SNVs	WZ-9	missense_variant	YALI0D11704g	220T>A	Ser74Thr
chrD	1898308	C	A	SNVs	WZ-9	upstream_gene_variant	YALI0D15466g	-558G>T
chrD	1937533	A	C	SNVs	WZ-9	missense_variant	YALI0D15840g	1406A>C	Asp469Ala
chrD	2045392	A	T	SNVs	WZ-9	upstream_gene_variant	tRNA-Val	-1102T>A
chrD	2244620	A	G	SNVs	WZ-9	upstream_gene_variant	YALI0D18040g	-2664T>C
chrD	2328216	T	C	SNVs	WZ-9	missense_variant	YALI0D18590g	295A>G	Thr99Ala
chrD	2829734	G	A	SNVs	WZ-9	upstream_gene_variant	YALI0D22286g	-1600G>A
chrD	2861531	G	A	SNVs	WZ-9	synonymous_variant	YALI0D22440g	6759C>T	Cys2253Cys
chrD	3025718	C	A	SNVs	WZ-9	upstream_gene_variant	YALI0D23265g	-3717G>T
chrD	3089747	G	A	SNVs	WZ-9	upstream_gene_variant	YALI0D23749g	-4593G>A
chrE	251871	A	G	SNVs	WZ-9	upstream_gene_variant	YALI0E02244g	-4030T>C
chrE	455347	C	A	SNVs	WZ-9	missense_variant	YALI0E04114g	2095G>T	Ala699Ser
chrE	497365	T	A	SNVs	WZ-9	upstream_gene_variant	YALI0E04334g	-4800A>T
chrE	1006799	G	A	SNVs	WZ-9	missense_variant	YALI0E08558g	196C>T	Arg66Cys
chrE	1526232	C	T	SNVs	WZ-9	synonymous_variant	YALI0E12551g	1599G>A	Val533Val
chrE	1737576	A	T	SNVs	WZ-9	upstream_gene_variant	YALI0E14465g	-3730T>A
chrE	1813792	T	C	SNVs	WZ-9	upstream_gene_variant	YALI0E15202g	-112A>G
chrE	1813793	T	A	SNVs	WZ-9	upstream_gene_variant	YALI0E15202g	-113A>T
chrE	2059984	T	C	SNVs	WZ-9	upstream_gene_variant	YALI0E17457g	-926T>C
chrE	2185198	A	T	SNVs	WZ-9	upstream_gene_variant	YALI0E18260g	-579T>A
chrE	2229202	T	C	SNVs	WZ-9	upstream_gene_variant	YALI0E18678g	-4506A>G
chrE	2312011	T	C	SNVs	WZ-9	missense_variant	YALI0E19382g	1228A>G	Ser410Gly
chrE	2337078	A	G	SNVs	WZ-9	upstream_gene_variant	YALI0E19558g	-962A>G
chrE	2385689	G	A	SNVs	WZ-9	missense_variant	tRNA-His	2C>T	Ala1Val
chrE	2635301	T	A	SNVs	WZ-9	upstream_gene_variant	YALI0E22396g	-3277T>A
chrE	2709568	A	T	SNVs	WZ-9	upstream_gene_variant	YALI0E22935g	-4563T>A
chrE	2829324	C	T	SNVs	WZ-9	upstream_gene_variant	YALI0E23859g	-4821G>A
chrE	2844564	T	C	SNVs	WZ-9	upstream_gene_variant	YALI0E23947g	-3549A>G
chrE	3022967	T	A	SNVs	WZ-9	upstream_gene_variant	YALI0E25201g	-2268A>T
chrE	3282173	A	G	SNVs	WZ-9	upstream_gene_variant	YALI0E27742g	-4092T>C
chrE	3289259	C	A	SNVs	WZ-9	upstream_gene_variant	YALI0E27808g	-1829G>T
chrE	3382362	A	T	SNVs	WZ-9	upstream_gene_variant	YALI0E28534g	-492T>A
chrE	3394062	A	T	SNVs	WZ-9	upstream_gene_variant	YALI0E28622g	-619A>T
chrE	3649463	A	T	SNVs	WZ-9	upstream_gene_variant	YALI0E30921g	-4109T>A
chrE	3963274	G	C	SNVs	WZ-9	upstream_gene_variant	YALI0E33385g	-2085C>G
chrF	42752	A	G	SNVs	WZ-9	missense_variant	YALI0F00352g	244T>C	Ser82Pro
chrF	111925	T	G	SNVs	WZ-9	upstream_gene_variant	YALI0F00682g	-4042A>C
chrF	156613	G	C	SNVs	WZ-9	missense_variant	YALI0F00968g	3380G>C	Arg1127Pro
chrF	190358	C	T	SNVs	WZ-9	upstream_gene_variant	YALI0F01166g	-1097G>A
chrF	266770	A	G	SNVs	WZ-9	upstream_gene_variant	YALI0F01694g	-1260T>C
chrF	370129	C	G	SNVs	WZ-9	upstream_gene_variant	YALI0F02387g	-273G>C
chrF	638502	A	C	SNVs	WZ-9	upstream_gene_variant	YALI0F04169g	-3415T>G
chrF	662075	A	T	SNVs	WZ-9	synonymous_variant	YALI0F04312g	666T>A	Ala222Ala
chrF	677265	T	C	SNVs	WZ-9	missense_variant	YALI0F04378g	1414A>G	Thr472Ala
chrF	689527	T	C	SNVs	WZ-9	missense_variant	YALI0F04466g	26A>G	Asn9Ser
chrF	790811	T	C	SNVs	WZ-9	upstream_gene_variant	YALI0F05258g	-2743A>G
chrF	955135	A	G	SNVs	WZ-9	upstream_gene_variant	YALI0F06402g	-3410T>C
chrF	956639	G	A	SNVs	WZ-9	missense_variant	YALI0F06446g	422G>A	Ser141Asn
chrF	1234621	A	C	SNVs	WZ-9	missense_variant	YALI0F08833g	1642A>C	Met548Leu
chrF	1426213	G	C	SNVs	WZ-9	upstream_gene_variant	YALI0F10615g	-2599G>C
chrF	1448842	T	G	SNVs	WZ-9	upstream_gene_variant	YALI0F10824g	-4722A>C
chrF	1513414	A	G	SNVs	WZ-9	missense_variant	YALI0F11429g	493T>C	Tyr165His
chrF	1539177	T	C	SNVs	WZ-9	missense_variant	YALI0F11649g	934A>G	Ile312Val
chrF	1689545	A	G	SNVs	WZ-9	upstream_gene_variant	YALI0F12617g	-1986A>G
chrF	2335957	C	A	SNVs	WZ-9	missense_variant	YALI0F17468g	3371C>A	Ala1124Asp
chrF	2494955	G	C	SNVs	WZ-9	upstream_gene_variant	YALI0F18656g	-2871C>G
chrF	2529596	A	T	SNVs	WZ-9	upstream_gene_variant	YALI0F18920g	-2661T>A
chrF	2807642	C	A	SNVs	WZ-9	upstream_gene_variant	YALI0F21087g	-4776G>T
chrF	2809230	A	T	SNVs	WZ-9	missense_variant	YALI0F21175g	119A>T	Asp40Val
chrF	3074195	A	T	SNVs	WZ-9	upstream_gene_variant	YALI0F23441g	-2984T>A
chrF	3108678	A	T	SNVs	WZ-9	synonymous_variant	YALI0F23683g	1938T>A	Gly646Gly
chrF	3135421	G	C	SNVs	WZ-9	downstream_gene_variant	YALI0F23881g	*331C>G
chrF	3288560	C	A	SNVs	WZ-9	missense_variant	YALI0F25575g	321G>T	Trp107Cys
chrF	3560639	G	A	SNVs	WZ-9	upstream_gene_variant	YALI0F27907g	-2129C>T
chrF	3934995	A	C	SNVs	WZ-9	missense_variant	YALI0F31735g	1313A>C	Tyr438Ser
chrA	44859	A	G	SNVs	WZ-3	upstream_gene_variant	YALI0A00369g	-3424T>C
chrA	260143	G	T	SNVs	WZ-3	upstream_gene_variant	YALI0A02024g	-4200C>A
chrA	349768	T	A	SNVs	WZ-3	missense_variant	YALI0A02959g	766T>A	Phe256Ile
chrA	362712	T	C	SNVs	WZ-3	upstream_gene_variant	YALI0A03113g	-483A>G
chrA	687665	T	A	SNVs	WZ-3	upstream_gene_variant	YALI0A07084g	-283A>T
chrA	798463	A	T	SNVs	WZ-3	missense_variant	YALI0A08165g	1910A>T	Asp637Val
chrA	880306	T	C	SNVs	WZ-3	upstream_gene_variant	YALI0A08932g	-1253A>G
chrA	1114422	A	T	SNVs	WZ-3	upstream_gene_variant	YALI0A10659g	-4353T>A
chrA	1807340	A	G	SNVs	WZ-3	missense_variant	YALI0A17512g	986T>C	Val329Ala
chrA	1816290	C	A	SNVs	WZ-3	missense_variant	YALI0A17578g	3049C>A	Pro1017Thr
chrA	1828849	T	C	SNVs	WZ-3	synonymous_variant	YALI0A17776g	1035A>G	Gln345Gln
chrB	175949	T	A	SNVs	WZ-3	missense_variant	YALI0B01056g	1985A>T	Lys662Met
chrB	196856	T	A	SNVs	WZ-3	upstream_gene_variant	YALI0B01166g	-4077A>T
chrB	372581	C	T	SNVs	WZ-3	upstream_gene_variant	YALI0B02376g	-4296G>A
chrB	440715	C	A	SNVs	WZ-3	missense_variant	YALI0B02948g	380C>A	Ala127Asp
chrB	476642	A	T	SNVs	WZ-3	upstream_gene_variant	YALI0B03278g	-2438T>A
chrB	566584	T	C	SNVs	WZ-3	upstream_gene_variant	YALI0B04268g	-922T>C
chrB	1051261	T	C	SNVs	WZ-3	upstream_gene_variant	YALI0B07777g	-446A>G
chrB	1241701	T	G	SNVs	WZ-3	missense_variant	YALI0B09053g	526A>C	Thr176Pro
chrB	1475509	A	T	SNVs	WZ-3	upstream_gene_variant	YALI0B10802g	-3615T>A
chrB	1553868	A	T	SNVs	WZ-3	missense_variant	YALI0B11550g	191A>T	Asp64Val
chrB	1806158	G	A	SNVs	WZ-3	upstream_gene_variant	YALI0B13398g	-134G>A
chrB	1874749	A	C	SNVs	WZ-3	upstream_gene_variant	YALI0B13970g	-2365T>G
chrB	1946916	A	T	SNVs	WZ-3	upstream_gene_variant	YALI0B14597g	-3956T>A
chrB	1993266	T	C	SNVs	WZ-3	missense_variant	YALI0B14971g	3959T>C	Val1320Ala
chrB	2094396	T	G	SNVs	WZ-3	upstream_gene_variant	YALI0B15774g	-1047T>G
chrB	2221987	A	T	SNVs	WZ-3	missense_variant	YALI0B16896g	1952T>A	Val651Asp
chrB	2361316	T	C	SNVs	WZ-3	upstream_gene_variant	YALI0B18018g	-4984A>G
chrB	2425908	A	G	SNVs	WZ-3	upstream_gene_variant	YALI0B18502g	-2590T>C
chrB	2546375	C	T	SNVs	WZ-3	missense_variant	YALI0B19250g	965G>A	Cys322Tyr
chrB	2808737	T	G	SNVs	WZ-3	upstream_gene_variant	YALI0B21384g	-3708A>C
chrB	2809222	A	G	SNVs	WZ-3	upstream_gene_variant	YALI0B21384g	-4193T>C
chrB	2914844	C	A	SNVs	WZ-3	synonymous_variant	YALI0B22176g	54C>A	Ile18Ile
chrC	279580	G	T	SNVs	WZ-3	missense_variant	YALI0C02057g	4405C>A	Pro1469Thr
chrC	325571	C	A	SNVs	WZ-3	upstream_gene_variant	YALI0C02255g	-2861G>T
chrC	781775	G	A	SNVs	WZ-3	upstream_gene_variant	YALI0C06039g	-4182C>T
chrC	865054	A	G	SNVs	WZ-3	upstream_gene_variant	YALI0C06460g	-4046T>C
chrC	1277407	C	G	SNVs	WZ-3	upstream_gene_variant	YALI0C09350g	-2815C>G
chrC	1339749	T	G	SNVs	WZ-3	upstream_gene_variant	YALI0C09757g	-4285A>C
chrC	1360912	G	T	SNVs	WZ-3	missense_variant	YALI0C09904g	253C>A	Pro85Thr
chrC	1711153	G	C	SNVs	WZ-3	downstream_gene_variant	tRNA-Ala	*3540G>C
chrC	2006159	T	C	SNVs	WZ-3	upstream_gene_variant	YALI0C14564g	-2795A>G
chrC	2195775	C	A	SNVs	WZ-3	intergenic_region	YALI0C15554g-YALI0C15576g
chrC	2283508	A	C	SNVs	WZ-3	upstream_gene_variant	YALI0C16148g	-1780A>C
chrC	2394926	T	G	SNVs	WZ-3	upstream_gene_variant	YALI0C16951g	-915T>G
chrC	2394928	G	T	SNVs	WZ-3	upstream_gene_variant	YALI0C16951g	-913G>T
chrC	2510586	G	A	SNVs	WZ-3	missense_variant	YALI0C18263g	1634G>A	Gly545Asp
chrC	3068690	C	T	SNVs	WZ-3	upstream_gene_variant	YALI0C22836g	-4780G>A
chrC	3080183	A	T	SNVs	WZ-3	missense_variant	YALI0C22946g	2615A>T	Asp872Val
chrC	3098464	G	A	SNVs	WZ-3	upstream_gene_variant	YALI0C23078g	-599C>T
chrD	50930	G	A	SNVs	WZ-3	missense_variant	YALI0D00495g	497C>T	Ala166Val
chrD	99477	A	T	SNVs	WZ-3	upstream_gene_variant	YALI0D00935g	-31T>A
chrD	221901	C	A	SNVs	WZ-3	upstream_gene_variant	YALI0D01936g	-3914G>T
chrD	346321	C	T	SNVs	WZ-3	upstream_gene_variant	YALI0D02761g	-2420C>T
chrD	434001	G	T	SNVs	WZ-3	upstream_gene_variant	YALI0D03399g	-1038C>A
chrD	554876	T	A	SNVs	WZ-3	upstream_gene_variant	YALI0D04444g	-977A>T
chrD	627134	A	G	SNVs	WZ-3	upstream_gene_variant	YALI0D04884g	-4060T>C
chrD	730650	A	G	SNVs	WZ-3	upstream_gene_variant	YALI0D05676g	-118T>C
chrD	787528	T	G	SNVs	WZ-3	upstream_gene_variant	YALI0D06171g	-1088T>G
chrD	1147529	T	A	SNVs	WZ-3	missense_variant	YALI0D08998g	161A>T	Glu54Val
chrD	1216471	G	A	SNVs	WZ-3	upstream_gene_variant	YALI0D09647g	-3086G>A
chrD	1385327	A	T	SNVs	WZ-3	missense_variant	YALI0D11044g	917T>A	Val306Asp
chrD	1391938	T	A	SNVs	WZ-3	upstream_gene_variant	YALI0D11088g	-623A>T
chrD	1426018	T	C	SNVs	WZ-3	upstream_gene_variant	YALI0D11374g	-512A>G
chrD	1492059	A	C	SNVs	WZ-3	upstream_gene_variant	YALI0D12012g	-3068T>G
chrD	1496577	T	C	SNVs	WZ-3	upstream_gene_variant	YALI0D12078g	-1747T>C
chrD	1794327	A	C	SNVs	WZ-3	missense_variant	YALI0D14740g	2273T>G	Val758Gly
chrD	1890130	A	T	SNVs	WZ-3	upstream_gene_variant	YALI0D15422g	-1560T>A
chrD	2058145	A	G	SNVs	WZ-3	downstream_gene_variant	YALI0D16665g	*2172A>G
chrD	2058146	T	A	SNVs	WZ-3	downstream_gene_variant	YALI0D16665g	*2173T>A
chrD	2060298	G	A	SNVs	WZ-3	downstream_gene_variant	YALI0D16665g	*4325G>A
chrD	2121382	T	A	SNVs	WZ-3	upstream_gene_variant	YALI0D17182g	-2661A>T
chrD	2194162	A	T	SNVs	WZ-3	upstream_gene_variant	YALI0D17798g	-3793A>T
chrD	2630616	A	C	SNVs	WZ-3	missense_variant	YALI0D20702g	527T>G	Val176Gly
chrD	2651660	T	G	SNVs	WZ-3	upstream_gene_variant	YALI0D20922g	-736T>G
chrD	2720333	C	A	SNVs	WZ-3	upstream_gene_variant	YALI0D21538g	-3107C>A
chrD	2819910	G	A	SNVs	WZ-3	missense_variant	YALI0D22220g	158G>A	Ser53Asn
chrD	2876317	G	C	SNVs	WZ-3	synonymous_variant	YALI0D22506g	2964C>G	Gly988Gly
chrD	2898100	G	T	SNVs	WZ-3	missense_variant	YALI0D22572g	596C>A	Ala199Asp
chrD	3070084	C	T	SNVs	WZ-3	upstream_gene_variant	YALI0D23617g	-149C>T
chrE	1329	T	A	SNVs	WZ-3	synonymous_variant	YALI0E00110g	225A>T	Gly75Gly
chrE	211065	G	A	SNVs	WZ-3	upstream_gene_variant	YALI0E01936g	-3254C>T
chrE	279787	T	A	SNVs	WZ-3	upstream_gene_variant	tRNA-Asn	-3040A>T
chrE	473131	T	A	SNVs	WZ-3	upstream_gene_variant	YALI0E04202g	-833T>A
chrE	591964	G	A	SNVs	WZ-3	missense_variant	YALI0E05401g	2392C>T	Pro798Ser
chrE	736098	A	T	SNVs	WZ-3	missense_variant	YALI0E06457g	1967A>T	Asp656Val
chrE	984238	A	T	SNVs	WZ-3	missense_variant	YALI0E08338g	2714A>T	Asp905Val
chrE	1008620	T	A	SNVs	WZ-3	missense_variant	YALI0E08580g	1065A>T	Arg355Ser
chrE	1099136	A	T	SNVs	WZ-3	upstream_gene_variant	YALI0E09130g	-4839T>A
chrE	1139572	A	T	SNVs	WZ-3	missense_variant	YALI0E09471g	2679T>A	Asp893Glu
chrE	1274971	G	T	SNVs	WZ-3	missense_variant	YALI0E10329g	901C>A	Pro301Thr
chrE	1492574	G	A	SNVs	WZ-3	missense_variant	YALI0E12243g	2450G>A	Cys817Tyr
chrE	1592596	A	G	SNVs	WZ-3	upstream_gene_variant	YALI0E13211g	-538T>C
chrE	1947765	C	G	SNVs	WZ-3	missense_variant	YALI0E16368g	275G>C	Gly92Ala
chrE	2000434	A	T	SNVs	WZ-3	upstream_gene_variant	YALI0E16863g	-75A>T
chrE	2027332	A	T	SNVs	WZ-3	missense_variant	YALI0E17105g	2687A>T	Asp896Val
chrE	2049757	T	C	SNVs	WZ-3	missense_variant	YALI0E17347g	916A>G	Ile306Val
chrE	2224892	T	C	SNVs	WZ-3	upstream_gene_variant	YALI0E18678g	-196A>G
chrE	2615236	G	T	SNVs	WZ-3	upstream_gene_variant	YALI0E22198g	-1485C>A
chrE	2622046	G	T	SNVs	WZ-3	upstream_gene_variant	YALI0E22242g	-4545C>A
chrE	2626276	G	T	SNVs	WZ-3	missense_variant	YALI0E22330g	949C>A	Pro317Thr
chrE	3050352	C	T	SNVs	WZ-3	upstream_gene_variant	YALI0E25696g	-737G>A
chrE	3149413	A	G	SNVs	WZ-3	upstream_gene_variant	YALI0E26521g	-5A>G
chrE	3246725	A	T	SNVs	WZ-3	upstream_gene_variant	YALI0E27412g	-1361T>A
chrE	3293422	C	A	SNVs	WZ-3	synonymous_variant	YALI0E27852g	744C>A	Gly248Gly
chrE	3348704	A	T	SNVs	WZ-3	missense_variant	YALI0E28314g	739A>T	Ile247Leu
chrE	3493487	T	C	SNVs	WZ-3	upstream_gene_variant	YALI0E29447g	-1929A>G
chrE	3735447	A	G	SNVs	WZ-3	downstream_gene_variant	YALI0E31581g	*1279A>G
chrE	3859913	A	C	SNVs	WZ-3	upstream_gene_variant	YALI0E32527g	-2045A>C
chrE	3860028	T	C	SNVs	WZ-3	upstream_gene_variant	YALI0E32527g	-1930T>C
chrF	8462	G	T	SNVs	WZ-3	upstream_gene_variant	5.8SrRNA	-223C>A
chrF	514256	A	T	SNVs	WZ-3	downstream_gene_variant	YALI0F03567g	*4677A>T
chrF	818516	G	T	SNVs	WZ-3	missense_variant	YALI0F05478g	179G>T	Gly60Val
chrF	836233	A	G	SNVs	WZ-3	upstream_gene_variant	YALI0F05610g	-1339T>C
chrF	885751	A	G	SNVs	WZ-3	upstream_gene_variant	YALI0F05962g	-1339T>C
chrF	958244	C	T	SNVs	WZ-3	missense_variant	YALI0F06446g	2027C>T	Ala676Val
chrF	1077468	A	T	SNVs	WZ-3	missense_variant	YALI0F07469g	103T>A	Ser35Thr
chrF	1416290	T	A	SNVs	WZ-3	missense_variant	YALI0F10483g	293A>T	Asp98Val
chrF	1467004	A	T	SNVs	WZ-3	upstream_gene_variant	YALI0F10945g	-4717T>A
chrF	1511046	T	C	SNVs	WZ-3	upstream_gene_variant	YALI0F11407g	-409A>G
chrF	2261086	C	T	SNVs	WZ-3	synonymous_variant	YALI0F16896g	1173G>A	Val391Val
chrF	2263516	T	A	SNVs	WZ-3	upstream_gene_variant	5.8SrRNA	-3259A>T
chrF	2312860	A	G	SNVs	WZ-3	upstream_gene_variant	YALI0F17270g	-4518T>C
chrF	2409682	T	C	SNVs	WZ-3	missense_variant	YALI0F18084g	1031T>C	Met344Thr
chrF	2416104	A	G	SNVs	WZ-3	upstream_gene_variant	YALI0F18106g	-2542T>C
chrF	2455831	T	G	SNVs	WZ-3	upstream_gene_variant	YALI0F18436g	-3045A>C
chrF	2714104	A	T	SNVs	WZ-3	upstream_gene_variant	YALI0F20416g	-2107A>T
chrF	2763278	C	A	SNVs	WZ-3	upstream_gene_variant	YALI0F20680g	-4397G>T
chrF	2845181	C	T	SNVs	WZ-3	upstream_gene_variant	YALI0F21450g	-41C>T
chrF	2881445	A	T	SNVs	WZ-3	synonymous_variant	YALI0F21769g	642T>A	Ala214Ala
chrF	3005878	T	A	SNVs	WZ-3	upstream_gene_variant	YALI0F22825g	-1151A>T
chrF	3073710	T	A	SNVs	WZ-3	upstream_gene_variant	YALI0F23441g	-2499A>T
chrF	3073711	T	G	SNVs	WZ-3	upstream_gene_variant	YALI0F23441g	-2500A>C
chrF	3198184	A	T	SNVs	WZ-3	stop_gained	tRNA-Asn	36T>A	Cys12*
chrF	3237086	T	C	SNVs	WZ-3	missense_variant	YALI0F25047g	167A>G	Tyr56Cys
chrF	3336575	T	G	SNVs	WZ-3	upstream_gene_variant	YALI0F25883g	-2582A>C
chrF	3354572	T	C	SNVs	WZ-3	missense_variant	YALI0F26081g	1304T>C	Val435Ala
chrF	3450281	G	T	SNVs	WZ-3	upstream_gene_variant	YALI0F27093g	-2196C>A
chrF	3528007	T	G	SNVs	WZ-3	missense_variant	YALI0F27731g	217A>C	Asn73His
chrF	3715858	T	G	SNVs	WZ-3	upstream_gene_variant	YALI0F29623g	-4296T>G
chrF	3736590	T	A	SNVs	WZ-3	upstream_gene_variant	YALI0F29843g	-476A>T
chrA	131796	AACAGT	A	InDels	WZ-5	downstream_gene_variant	YALI0A01001g	*3385_*3389delACAGT
chrA	1624776	TG	T	InDels	WZ-5	frameshift_variant	YALI0A15906g	226delG	Val76fs
chrA	1946880	G	GA	InDels	WZ-5	upstream_gene_variant	YALI0A18403g	-1154_-1153insA
chrA	1987854	A	AC	InDels	WZ-5	upstream_gene_variant	YALI0A18524g	-359_-358insG
chrA	2261786	CCAGTG	C	InDels	WZ-5	frameshift_variant	YALI0A21131g	846_850delTGCAG	Ser282fs
chrB	140164	CA	C	InDels	WZ-5	upstream_gene_variant	YALI0B00836g	-801delT
chrB	779033	C	CA	InDels	WZ-5	upstream_gene_variant	YALI0B05742g	-3944_-3943insT
chrB	2549110	GA	G	InDels	WZ-5	upstream_gene_variant	YALI0B19250g	-1772delT
chrC	1083272	G	GT	InDels	WZ-5	upstream_gene_variant	YALI0C08140g	-4904_-4903insT
chrC	2911299	CA	C	InDels	WZ-5	frameshift_variant	YALI0C21758g	18delA	Lys6fs
chrC	3101476	ATACTGTATCACTGG	A	InDels	WZ-5	upstream_gene_variant	YALI0C23078g	-3625_-3612delCCAGTGATACAGTA
chrD	135195	AT	A	InDels	WZ-5	upstream_gene_variant	YALI0D01199g	-713delA
chrD	537171	ATGTACT	A	InDels	WZ-5	upstream_gene_variant	YALI0D04268g	-3064_-3059delAGTACA
chrD	834505	CG	C	InDels	WZ-5	upstream_gene_variant	YALI0D06501g	-777delC
chrD	2197670	AT	A	InDels	WZ-5	upstream_gene_variant	YALI0D17798g	-284delT
chrD	2197676	GC	G	InDels	WZ-5	upstream_gene_variant	YALI0D17798g	-278delC
chrE	741090	GCAATTGCT	G	InDels	WZ-5	downstream_gene_variant	YALI0E06457g	*2718_*2725delCAATTGCT
chrE	834313	GTACA	G	InDels	WZ-5	upstream_gene_variant	YALI0E07337g	-4642_-4639delTACA
chrE	1467745	CCACAGTGCA	C	InDels	WZ-5	upstream_gene_variant	YALI0E12081g	-197_-189delTGCACTGTG
chrE	2186551	TTTCGCAGAA	T	InDels	WZ-5	disruptive_inframe_deletion	YALI0E18282g	110_118delTTCTGCGAA	Ile37_Arg39del
chrE	2228411	ATGG	A	InDels	WZ-5	upstream_gene_variant	YALI0E18678g	-3718_-3716delCCA
chrE	2709069	CTGATCTGTGGTGCT	C	InDels	WZ-5	upstream_gene_variant	YALI0E22935g	-4078_-4065delAGCACCACAGATCA
chrE	2898214	TGAACAC	T	InDels	WZ-5	upstream_gene_variant	YALI0E24299g	-696_-691delGTGTTC
chrE	3112423	TTGTACAA	T	InDels	WZ-5	downstream_gene_variant	YALI0E26191g	*2428_*2434delTGTACAA
chrE	3851233	GA	G	InDels	WZ-5	upstream_gene_variant	YALI0E32439g	-1013delT
chrF	692501	GC	G	InDels	WZ-5	upstream_gene_variant	YALI0F04466g	-2950delG
chrF	1325488	TA	T	InDels	WZ-5	upstream_gene_variant	YALI0F09647g	-4536delT
chrF	2529039	TGTA	T	InDels	WZ-5	upstream_gene_variant	YALI0F18898g	-4453_-4451delTAC
chrF	3420435	CAT	C	InDels	WZ-5	upstream_gene_variant	YALI0F26785g	-843_-842delAT
chrF	3609149	AATGTAC	A	InDels	WZ-5	upstream_gene_variant	YALI0F28325g	-5004_-4999delGTACAT
chrA	1561016	CCAG	C	InDels	WZ-2	conservative_inframe_deletion	YALI0A15147g	382_384delCAG	Gln128del
chrA	1793431	TATCTGCG	T	InDels	WZ-2	upstream_gene_variant	YALI0A17292g	-4090_-4084delCGCAGAT
chrA	2120055	ACGTC	A	InDels	WZ-2	upstream_gene_variant	YALI0A19668g	-1789_-1786delGACG
chrA	2145857	T	TGG	InDels	WZ-2	upstream_gene_variant	YALI0A19910g	-4022_-4021insGG
chrA	2149532	C	CAT	InDels	WZ-2	upstream_gene_variant	YALI0A19866g	-3073_-3072insAT
chrB	425537	TCTGAGCTACAA	T	InDels	WZ-2	frameshift_variant	YALI0B02838g	1691_1701delTGAGCTACAAC	Leu564fs
chrB	604939	GA	G	InDels	WZ-2	downstream_gene_variant	YALI0B04488g	*1013delA
chrB	851926	AG	A	InDels	WZ-2	upstream_gene_variant	YALI0B06347g	-1479delG
chrB	1067797	TCTGC	T	InDels	WZ-2	frameshift_variant	YALI0B08008g	99_102delTGCC	Gly35fs
chrB	1483905	GA	G	InDels	WZ-2	upstream_gene_variant	YALI0B10934g	-255delA
chrB	1798990	GCAGGTTATA	G	InDels	WZ-2	conservative_inframe_deletion	YALI0B13354g	841_849delTATAACCTG	Tyr281_Leu283del
chrB	1982118	ACTAGG	A	InDels	WZ-2	upstream_gene_variant	YALI0B14905g	-2910_-2906delCCTAG
chrB	2014701	TG	T	InDels	WZ-2	upstream_gene_variant	YALI0B15147g	-4020delG
chrB	2575851	CTGCCAGAG	C	InDels	WZ-2	upstream_gene_variant	YALI1_B25553g	-975_-968delTGCCAGAG
chrC	2505222	ATGTGGTATCG	A	InDels	WZ-2	upstream_gene_variant	YALI0C18183g	-2045_-2036delCGATACCACA
chrC	3150197	CGCATACG	C	InDels	WZ-2	upstream_gene_variant	YALI0C23474g	-523_-517delCGTATGC
chrD	139058	TACG	T	InDels	WZ-2	conservative_inframe_deletion	YALI0D01221g	1288_1290delACG	Thr430del
chrD	207380	CCAG	C	InDels	WZ-2	conservative_inframe_deletion	YALI0D01760g	673_675delCAG	Gln225del
chrD	211468	GT	G	InDels	WZ-2	upstream_gene_variant	YALI0D01782g	-3033delA
chrD	692429	ACGC	A	InDels	WZ-2	conservative_inframe_deletion	YALI0D05357g	2173_2175delCCG	Pro725del
chrD	1510123	CTCG	C	InDels	WZ-2	disruptive_inframe_deletion	YALI0D12144g	999_1001delCGA	Asp333del
chrD	1733404	GT	G	InDels	WZ-2	upstream_gene_variant	YALI0D13970g	-3895delA
chrD	2067459	TAC	T	InDels	WZ-2	upstream_gene_variant	YALI0D16687g	-394_-393delGT
chrD	2878057	GC	G	InDels	WZ-2	frameshift_variant	YALI0D22506g	1223delG	Gly408fs
chrD	3215628	GA	G	InDels	WZ-2	frameshift_variant	YALI0D24299g	734delT	Val245fs
chrD	3420683	GA	G	InDels	WZ-2	frameshift_variant	YALI0D25696g	143delA	Asp48fs
chrD	3513047	GTC	G	InDels	WZ-2	upstream_gene_variant	YALI0D26389g	-2628_-2627delGA
chrD	3608759	GC	G	InDels	WZ-2	upstream_gene_variant	YALI0D27082g	-2618delG
chrE	344548	GT	G	InDels	WZ-2	frameshift_variant	YALI0E03168g	642delT	Thr215fs
chrE	612063	TA	T	InDels	WZ-2	upstream_gene_variant	YALI0E05511g	-4941delT
chrE	1561432	TACAGC	T	InDels	WZ-2	upstream_gene_variant	YALI0E12859g	-2323_-2319delGCTGT
chrE	2014830	GA	G	InDels	WZ-2	upstream_gene_variant	YALI0E17017g	-1039delA
chrE	2505923	GACT	G	InDels	WZ-2	upstream_gene_variant	YALI0E21087g	-2488_-2486delACT
chrE	2726901	GT	G	InDels	WZ-2	upstream_gene_variant	YALI0E23177g	-4986delA
chrE	3022843	GT	G	InDels	WZ-2	upstream_gene_variant	YALI0E25201g	-2145delA
chrE	3238733	GA	G	InDels	WZ-2	upstream_gene_variant	YALI0E27313g	-437delT
chrE	3847365	A	AT	InDels	WZ-2	upstream_gene_variant	YALI0E32417g	-2605_-2604insA
chrE	4061620	GAAACGCAC	G	InDels	WZ-2	upstream_gene_variant	YALI0E34170g	-378_-371delGTGCGTTT
chrE	4062776	ATT	A	InDels	WZ-2	upstream_gene_variant	YALI0E34170g	-1528_-1527delAA
chrE	4158871	CA	C	InDels	WZ-2	upstream_gene_variant	YALI0E34837g	-3383delT
chrF	161675	GT	G	InDels	WZ-2	upstream_gene_variant	YALI0F00990g	-218delA
chrF	449915	GTGA	G	InDels	WZ-2	downstream_gene_variant	YALI0F03201g	*3411_*3413delTGA
chrF	1570396	TA	T	InDels	WZ-2	upstream_gene_variant	YALI0F11847g	-1413delT
chrF	1783764	ATGGGCAACAGG	A	InDels	WZ-2	frameshift_variant	YALI0F13299g	69_79delCCTGTTGCCCA	Leu24fs
chrF	1822645	GT	G	InDels	WZ-2	frameshift_variant	YALI0F13629g	2591delA	Tyr864fs
chrF	2411867	TG	T	InDels	WZ-2	frameshift_variant	YALI0F18106g	1596delC	Met533fs
chrF	2578329	TA	T	InDels	WZ-2	upstream_gene_variant	YALI0F19316g	-1774delT
chrF	3620480	TGTACA	T	InDels	WZ-2	downstream_gene_variant	YALI0F28435g	*2908_*2912delGTACA
chrF	3831892	GT	G	InDels	WZ-2	upstream_gene_variant	YALI0F30613g	-4857delA
chrA	787148	GA	G	InDels	WZ-8	frameshift_variant	YALI0A08107g	932delA	Asp311fs
chrA	977316	GT	G	InDels	WZ-8	upstream_gene_variant	YALI0A09724g	-1436delA
chrA	1696244	TGA	T	InDels	WZ-8	upstream_gene_variant	YALI0A16467g	-3977_-3976delTC
chrA	1866994	CG	C	InDels	WZ-8	upstream_gene_variant	YALI0A17963g	-202delG
chrA	1898867	TGTG	T	InDels	WZ-8	upstream_gene_variant	YALI0A18183g	-1920_-1918delCAC
chrA	2124366	GC	G	InDels	WZ-8	downstream_gene_variant	YALI0A19690g	*82delC
chrB	341	GT	G	InDels	WZ-8	frameshift_variant	YALI0B00110g	109delT	Ser37fs
chrB	76536	C	CA	InDels	WZ-8	upstream_gene_variant	YALI0B00638g	-3872_-3871insT
chrB	171842	GA	G	InDels	WZ-8	upstream_gene_variant	YALI0B01034g	-48delT
chrB	2542388	TTAGACGC	T	InDels	WZ-8	downstream_gene_variant	YALI0B19206g	*800_*806delTAGACGC
chrB	2645847	AGCCATG	A	InDels	WZ-8	upstream_gene_variant	YALI0B20064g	-3856_-3851delCATGGC
chrC	168682	AGT	A	InDels	WZ-8	upstream_gene_variant	YALI0C01199g	-1990_-1989delAC
chrC	804423	GT	G	InDels	WZ-8	upstream_gene_variant	YALI0C06193g	-170delT
chrC	1108501	TCGTGC	T	InDels	WZ-8	downstream_gene_variant	YALI1_C11234g	*3650_*3654delGCACG
chrC	1145443	ATGCACTG	A	InDels	WZ-8	upstream_gene_variant	YALI0C08415g	-77_-71delCAGTGCA
chrC	1391750	CATT	C	InDels	WZ-8	upstream_gene_variant	YALI0C10032g	-4562_-4560delAAT
chrC	2866435	ATC	A	InDels	WZ-8	frameshift_variant	YALI0C21428g	312_313delGA	Ile105fs
chrD	294275	GTGCTCC	G	InDels	WZ-8	disruptive_inframe_deletion	YALI0D02453g	33_38delGGAGCA	Gln11_Glu12del
chrD	1147789	AGAC	A	InDels	WZ-8	upstream_gene_variant	YALI0D08954g	-4364_-4362delGTC
chrD	1945058	TA	T	InDels	WZ-8	intergenic_region	YALI0D15840g-YALI0D15862g
chrD	2063870	TGCATAAGAC	T	InDels	WZ-8	downstream_gene_variant	YALI0D16687g	*1953_*1961delGTCTTATGC
chrD	2157110	CG	C	InDels	WZ-8	frameshift_variant	YALI0D17534g	1822delG	Ala608fs
chrD	2306009	AGTACCGAC	A	InDels	WZ-8	frameshift_variant	YALI0D18403g	2946_2953delGTCGGTAC	Ser983fs
chrD	2312552	GA	G	InDels	WZ-8	upstream_gene_variant	YALI0D18403g	-3545delT
chrD	2542482	A	AG	InDels	WZ-8	frameshift_variant	YALI0D20174g	457dupG	Glu153fs
chrD	2621685	ACACG	A	InDels	WZ-8	upstream_gene_variant	YALI0D20636g	-3379_-3376delCGTG
chrD	2853343	AAGC	A	InDels	WZ-8	upstream_gene_variant	YALI0D22396g	-2056_-2054delGCT
chrE	62598	GT	G	InDels	WZ-8	upstream_gene_variant	YALI0E00660g	-3364delT
chrE	335589	TTATG	T	InDels	WZ-8	upstream_gene_variant	YALI0E03124g	-1263_-1260delTATG
chrE	1410384	CCGA	C	InDels	WZ-8	disruptive_inframe_deletion	YALI0E11517g	212_214delTCG	Phe71_Gly72delinsCys
chrE	1868064	TG	T	InDels	WZ-8	upstream_gene_variant	YALI0E15598g	-115delC
chrE	3188000	AG	A	InDels	WZ-8	upstream_gene_variant	YALI0E26873g	-1693delC
chrE	3343247	GCA	G	InDels	WZ-8	upstream_gene_variant	YALI0E28259g	-3777_-3776delTG
chrF	1585990	AC	A	InDels	WZ-8	frameshift_variant	YALI1_F15859g	285delC	Asp95fs
chrF	1682730	GA	G	InDels	WZ-8	upstream_gene_variant	YALI0F12595g	-2834delA
chrF	2599941	GC	G	InDels	WZ-8	frameshift_variant	YALI0F19492g	119delC	Ala40fs
chrF	2947922	CA	C	InDels	WZ-8	upstream_gene_variant	YALI0F22231g	-1733delA
chrF	3267091	CCTGTCG	C	InDels	WZ-8	conservative_inframe_deletion	YALI0F25399g	67_72delCGACAG	Arg23_Gln24del
chrF	3598000	GC	G	InDels	WZ-8	upstream_gene_variant	tRNA-Lys	-4282delG
chrA	49034	AC	A	InDels	WZ-10	frameshift_variant	YALI1_A00538g	1526delG	Gly509fs
chrA	598368	AC	A	InDels	WZ-10	upstream_gene_variant	YALI0A06017g	-872delG
chrA	1444807	GAAAAA	G	InDels	WZ-10	upstream_gene_variant	YALI0A14234g	-903_-899delTTTTT
chrA	1514614	TG	T	InDels	WZ-10	upstream_gene_variant	YALI0A14839g	-1964delG
chrB	442332	TATGCAAG	T	InDels	WZ-10	upstream_gene_variant	YALI0B02992g	-1134_-1128delATGCAAG
chrB	1396482	GCCTT	G	InDels	WZ-10	frameshift_variant	YALI0B10197g	132_135delCTTC	Phe45fs
chrB	1434557	GCC	G	InDels	WZ-10	upstream_gene_variant	YALI0B10450g	-444_-443delCC
chrB	2518978	CGT	C	InDels	WZ-10	upstream_gene_variant	YALI0B19030g	-3888_-3887delAC
chrB	2646404	AC	A	InDels	WZ-10	upstream_gene_variant	YALI0B20064g	-4408delG
chrB	2721028	GT	G	InDels	WZ-10	upstream_gene_variant	YALI0B20592g	-3365delA
chrB	3043141	GTACA	G	InDels	WZ-10	upstream_gene_variant	YALI0B23298g	-3588_-3585delTGTA
chrC	60452	GGCCTT	G	InDels	WZ-10	frameshift_variant	YALI0C00473g	304_308delAAGGC	Lys102fs
chrC	1013764	TGTGCAC	T	InDels	WZ-10	upstream_gene_variant	YALI0C07656g	-1532_-1527delGTGCAC
chrC	1281157	ACGCC	A	InDels	WZ-10	upstream_gene_variant	YALI0C09328g	-1638_-1635delGGCG
chrC	1462433	GTT	G	InDels	WZ-10	upstream_gene_variant	YALI0C10516g	-1591_-1590delAA
chrC	1881571	TGTATACTCGCACTC	T	InDels	WZ-10	downstream_gene_variant	YALI0C13717r	*1957_*1970delGTATACTCGCACTC
chrC	2476967	ACGG	A	InDels	WZ-10	upstream_gene_variant	YALI0C17831g	-4521_-4519delCCG
chrC	2810077	AT	A	InDels	WZ-10	upstream_gene_variant	YALI0C20977g	-1096delT
chrD	67833	GT	G	InDels	WZ-10	upstream_gene_variant	YALI0D00627g	-1560delA
chrD	894423	TGAGAC	T	InDels	WZ-10	upstream_gene_variant	YALI0D06974g	-109_-105delGAGAC
chrD	1358610	GCC	G	InDels	WZ-10	frameshift_variant	YALI0D10857g	1522_1523delCC	Pro508fs
chrD	2885855	GTTTGTCGCATCTCT	G	InDels	WZ-10	frameshift_variant	YALI0D22520g	4568_4581delTCGCATCTCTTTTG	Val1523fs
chrD	2922581	CG	C	InDels	WZ-10	downstream_gene_variant	YALI0D22660g	*2786delC
chrD	3007425	GC	G	InDels	WZ-10	frameshift_variant	YALI0D23177g	230delC	Ala77fs
chrD	3056117	TCCG	T	InDels	WZ-10	upstream_gene_variant	YALI0D23485g	-2101_-2099delCCG
chrD	3383975	TGCCCTCGGAC	T	InDels	WZ-10	frameshift_variant	YALI0D25366g	765_774delGCCCTCGGAC	Met255fs
chrE	477421	GTACC	G	InDels	WZ-10	upstream_gene_variant	YALI0E04224g	-641_-638delGGTA
chrE	849785	GT	G	InDels	WZ-10	upstream_gene_variant	tRNA-Ala	-4745delA
chrE	941075	G	GT	InDels	WZ-10	upstream_gene_variant	YALI0E08008g	-4866_-4865insA
chrE	1547318	TCAGGGGTAGA	T	InDels	WZ-10	upstream_gene_variant	YALI0E12705g	-161_-152delCAGGGGTAGA
chrE	2567593	GA	G	InDels	WZ-10	upstream_gene_variant	YALI0E21670g	-3315delT
chrE	2619202	GATA	G	InDels	WZ-10	upstream_gene_variant	YALI0E22242g	-1704_-1702delTAT
chrE	2967943	GT	G	InDels	WZ-10	upstream_gene_variant	YALI0E24783g	-3398delA
chrF	213125	TCTTGGCGAGCTCTCGG	T	InDels	WZ-10	frameshift_variant	YALI0F01320g	75_90delCCGAGAGCTCGCCAAG	Ser25fs
chrF	1089088	G	GA	InDels	WZ-10	upstream_gene_variant	YALI0F07535g	-2589dupT
chrF	2429487	GACGCTGT	G	InDels	WZ-10	downstream_gene_variant	YALI0F18238g	*4806_*4812delACGCTGT
chrF	2484666	TGGC	T	InDels	WZ-10	upstream_gene_variant	YALI0F18612g	-868_-866delGGC
chrF	2952310	AACT	A	InDels	WZ-10	upstream_gene_variant	tRNA-Ser	-1187_-1185delACT
chrA	586506	ACGT	A	InDels	WZ-1	disruptive_inframe_deletion	YALI0A05885g	288_290delACG	Arg97del
chrA	678046	TC	T	InDels	WZ-1	frameshift_variant	YALI0A06974g	1009delC	His337fs
chrA	1769959	G	GA	InDels	WZ-1	upstream_gene_variant	YALI0A17149g	-569_-568insT
chrB	423514	GC	G	InDels	WZ-1	upstream_gene_variant	YALI0B02838g	-334delC
chrB	1457311	TG	T	InDels	WZ-1	upstream_gene_variant	tRNA-Gly	-2307delC
chrB	1851204	TG	T	InDels	WZ-1	frameshift_variant	YALI1_B18292g	408delC	Ile137fs
chrB	2430325	GA	G	InDels	WZ-1	upstream_gene_variant	YALI0B18524g	-4522delT
chrC	163691	TAGAC	T	InDels	WZ-1	downstream_gene_variant	YALI0C01177g	*4038_*4041delAGAC
chrC	308386	CA	C	InDels	WZ-1	downstream_gene_variant	YALI0C02233g	*3481delA
chrC	1570295	ACAGCG	A	InDels	WZ-1	downstream_gene_variant	YALI0C11363g	*1195_*1199delCGCTG
chrC	1898536	GC	G	InDels	WZ-1	upstream_gene_variant	tRNA-Ala	-3941delC
chrC	1990350	TGCC	T	InDels	WZ-1	upstream_gene_variant	YALI0C14498g	-4982_-4980delGCC
chrD	67833	GT	G	InDels	WZ-1	upstream_gene_variant	YALI0D00627g	-1560delA
chrD	327453	AGATAC	A	InDels	WZ-1	upstream_gene_variant	YALI0D02673g	-218_-214delGATAC
chrD	651393	TAC	T	InDels	WZ-1	upstream_gene_variant	YALI0D05041g	-1955_-1954delGT
chrD	938682	TG	T	InDels	WZ-1	upstream_gene_variant	YALI0D07370g	-3136delG
chrD	2150509	GAGCCT	G	InDels	WZ-1	upstream_gene_variant	YALI0D17446g	-484_-480delAGGCT
chrD	2926147	GCTGAGC	G	InDels	WZ-1	conservative_inframe_deletion	YALI0D22660g	937_942delGCTCAG	Ala313_Gln314del
chrD	3098485	TCCG	T	InDels	WZ-1	disruptive_inframe_deletion	YALI0D23771g	278_280delCGG	Ala93del
chrD	3505611	ATACTG	A	InDels	WZ-1	upstream_gene_variant	YALI0D26367g	-1976_-1972delTACTG
chrE	888915	GCA	G	InDels	WZ-1	frameshift_variant	YALI0E07744g	905_906delTG	Val302fs
chrE	991244	CAAGGTA	C	InDels	WZ-1	upstream_gene_variant	YALI0E08382g	-2579_-2574delTACCTT
chrE	1371798	GT	G	InDels	WZ-1	upstream_gene_variant	YALI0E11165g	-2253delA
chrE	1712577	CA	C	InDels	WZ-1	frameshift_variant	YALI0E14234g	4480delA	Ser1494fs
chrE	2094202	TCGGTGCCCACCAAGAG	T	InDels	WZ-1	frameshift_variant	YALI1_E21053g	810_825delGGTGCCCACCAAGAGC	Val271fs
chrE	2639578	GT	G	InDels	WZ-1	downstream_gene_variant	YALI0E22374g	*4487delT
chrE	2709779	TGTACA	T	InDels	WZ-1	upstream_gene_variant	YALI0E22935g	-4779_-4775delTGTAC
chrE	3139526	TA	T	InDels	WZ-1	upstream_gene_variant	YALI0E26389g	-1053delT
chrE	3556997	G	GT	InDels	WZ-1	upstream_gene_variant	YALI0E30085g	-3354_-3353insA
chrE	3646518	TATGAC	T	InDels	WZ-1	upstream_gene_variant	YALI0E30921g	-1169_-1165delGTCAT
chrE	3946177	GTCAT	G	InDels	WZ-1	frameshift_variant	YALI0E33297g	1066_1069delATGA	Met356fs
chrF	2300171	TCAGA	T	InDels	WZ-1	upstream_gene_variant	YALI0F17138g	-3829_-3826delTCTG
chrF	3323875	T	TTTA	InDels	WZ-1	upstream_gene_variant	YALI0F25817g	-1613_-1612insTTA
chrF	3504537	TGCCA	T	InDels	WZ-1	frameshift_variant	YALI0F27621g	796_799delCCAG	Pro266fs
chrF	3542818	GA	G	InDels	WZ-1	frameshift_variant	YALI0F27797g	297delA	Arg99fs
chrA	224379	CCGA	C	InDels	WZ-7	upstream_gene_variant	YALI0A01716g	-3586_-3584delTCG
chrA	446127	GGAGCGTCCAGCGC	G	InDels	WZ-7	frameshift_variant	YALI0A03993g	193_205delGCGCTGGACGCTC	Ala65fs
chrA	447349	GCA	G	InDels	WZ-7	frameshift_variant	YALI0A04059g	113_114delCA	Ala38fs
chrA	531962	GAAAAT	G	InDels	WZ-7	upstream_gene_variant	YALI0A05005g	-4541_-4537delATTTT
chrA	1024472	GA	G	InDels	WZ-7	frameshift_variant	YALI0A10142g	101delT	Val34fs
chrA	1137320	GA	G	InDels	WZ-7	frameshift_variant	YALI0A10901g	205delA	Pro69fs
chrA	1239472	GC	G	InDels	WZ-7	frameshift_variant	YALI0A11781g	1855delC	Leu619fs
chrA	1284423	TACTGTATC	T	InDels	WZ-7	upstream_gene_variant	YALI0A12287g	-212_-205delACTGTATC
chrA	1286100	CCTGA	C	InDels	WZ-7	frameshift_variant	YALI0A12287g	1467_1470delTGAC	Asp490fs
chrA	1427592	AGTAGTACCTT	A	InDels	WZ-7	upstream_gene_variant	YALI0A13915g	-4506_-4497delAAGGTACTAC
chrA	1734665	C	CAT	InDels	WZ-7	upstream_gene_variant	YALI0A16841g	-99_-98insAT
chrA	1816412	GT	G	InDels	WZ-7	frameshift_variant	YALI0A17578g	3172delT	Ser1058fs
chrA	2077940	C	CT	InDels	WZ-7	upstream_gene_variant	YALI0A19316g	-3403_-3402insA
chrA	2094334	G	GT	InDels	WZ-7	upstream_gene_variant	YALI0A19448g	-4749_-4748insA
chrA	2098361	ATCATG	A	InDels	WZ-7	upstream_gene_variant	YALI0A19492g	-4455_-4451delCATGA
chrA	2226573	GCA	G	InDels	WZ-7	upstream_gene_variant	YALI0A20680g	-4974_-4973delTG
chrB	64127	AACAGTGCGTC	A	InDels	WZ-7	downstream_gene_variant	YALI0B00594g	*4659_*4668delACAGTGCGTC
chrB	249312	CACGTGCT	C	InDels	WZ-7	frameshift_variant	YALI0B01606g	478_484delAGCACGT	Ser160fs
chrB	451454	G	GTT	InDels	WZ-7	upstream_gene_variant	YALI0B03058g	-2721_-2720insAA
chrB	816992	T	TAA	InDels	WZ-7	downstream_gene_variant	YALI0B06094g	*2483_*2484insAA
chrB	896323	ATT	A	InDels	WZ-7	upstream_gene_variant	YALI0B06666g	-3670_-3669delAA
chrB	1794318	G	GA	InDels	WZ-7	upstream_gene_variant	YALI0B13332g	-547_-546insA
chrB	1831929	ACTTATAGTTGGAAATCGG	A	InDels	WZ-7	upstream_gene_variant	YALI0B13618g	-2574_-2557delCCGATTTCCAACTATAAG
chrB	1849503	AG	A	InDels	WZ-7	upstream_gene_variant	YALI0B13750g	-986delC
chrB	1851367	GCCATT	G	InDels	WZ-7	frameshift_variant	YALI1_B18292g	241_245delAATGG	Asn81fs
chrB	2025468	TAC	T	InDels	WZ-7	upstream_gene_variant	YALI0B15224g	-2260_-2259delAC
chrB	2248640	GA	G	InDels	WZ-7	upstream_gene_variant	YALI0B17050g	-300delT
chrB	2414305	AGTC	A	InDels	WZ-7	disruptive_inframe_deletion	YALI0B18414g	465_467delGAC	Thr156del
chrB	2429510	TGC	T	InDels	WZ-7	upstream_gene_variant	YALI0B18524g	-3708_-3707delGC
chrB	2578242	CGAGCT	C	InDels	WZ-7	frameshift_variant	YALI1_B25553g	1419_1423delGCTGA	Glu473fs
chrB	2720328	GT	G	InDels	WZ-7	upstream_gene_variant	YALI0B20592g	-2665delA
chrB	2746145	TA	T	InDels	WZ-7	upstream_gene_variant	YALI0B20834g	-1460delT
chrB	2809365	CA	C	InDels	WZ-7	upstream_gene_variant	YALI0B21384g	-4337delT
chrB	2812727	TGTACA	T	InDels	WZ-7	downstream_gene_variant	YALI0B21428g	*1171_*1175delGTACA
chrB	2857659	TGCTG	T	InDels	WZ-7	frameshift_variant	YALI0B21692g	485_488delTGGC	Leu162fs
chrB	2914894	AGCATCTG	A	InDels	WZ-7	frameshift_variant	YALI0B22176g	107_113delATCTGGC	His36fs
chrC	79933	A	AT	InDels	WZ-7	upstream_gene_variant	YALI0C00550g	-3542_-3541insA
chrC	93165	T	TG	InDels	WZ-7	upstream_gene_variant	YALI0C00671g	-2524_-2523insC
chrC	768763	GGTACT	G	InDels	WZ-7	upstream_gene_variant	YALI0C05995g	-3913_-3909delGTACT
chrC	1021213	TG	T	InDels	WZ-7	frameshift_variant	YALI0C07700g	912delC	Met305fs
chrC	1174683	A	AG	InDels	WZ-7	upstream_gene_variant	YALI0C08591g	-2871_-2870insC
chrC	1192817	TTGC	T	InDels	WZ-7	disruptive_inframe_deletion	YALI0C08811g	459_461delTGC	Ala154del
chrC	1270607	TG	T	InDels	WZ-7	upstream_gene_variant	YALI0C09240g	-2780delC
chrC	1511053	TA	T	InDels	WZ-7	upstream_gene_variant	YALI0C10879g	-3600delT
chrC	1595822	GT	G	InDels	WZ-7	frameshift_variant	YALI0C11495g	1597delT	Ser533fs
chrC	1663133	TA	T	InDels	WZ-7	upstream_gene_variant	YALI0C12034g	-1008delA
chrC	1701943	GCCAT	G	InDels	WZ-7	upstream_gene_variant	YALI0C12276g	-916_-913delCCAT
chrC	1748207	CA	C	InDels	WZ-7	upstream_gene_variant	YALI0C12474g	-298delT
chrC	2206858	GA	G	InDels	WZ-7	downstream_gene_variant	YALI0C15576g	*4043delA
chrC	2210311	ACGT	A	InDels	WZ-7	intergenic_region	YALI0C15576g-YALI0C15609g
chrC	2271589	GCGTA	G	InDels	WZ-7	upstream_gene_variant	YALI0C15939g	-1272_-1269delTACG
chrC	2572835	GA	G	InDels	WZ-7	upstream_gene_variant	YALI0C18711g	-4048delT
chrC	2727855	GT	G	InDels	WZ-7	upstream_gene_variant	YALI0C20119g	-4045delA
chrC	2737375	GTC	G	InDels	WZ-7	upstream_gene_variant	YALI0C20229g	-3740_-3739delGA
chrC	3124483	GT	G	InDels	WZ-7	frameshift_variant	YALI0C23342g	106delA	Thr36fs
chrD	25829	ACCGT	A	InDels	WZ-7	frameshift_variant	YALI0D00253g	470_473delACGG	Asp157fs
chrD	399706	AG	A	InDels	WZ-7	upstream_gene_variant	YALI0D03135g	-4534delC
chrD	446530	G	GT	InDels	WZ-7	upstream_gene_variant	YALI0D03480g	-2899_-2898insA
chrD	668954	T	TCCCAG	InDels	WZ-7	upstream_gene_variant	YALI0D05093g	-2622_-2621insCTGGG
chrD	689846	GT	G	InDels	WZ-7	upstream_gene_variant	YALI0D05335g	-1735delA
chrD	700671	GT	G	InDels	WZ-7	upstream_gene_variant	YALI0D05379g	-1533delA
chrD	746516	GC	G	InDels	WZ-7	upstream_gene_variant	YALI0D05775g	-3651delG
chrD	828164	TCACGCACACACA	T	InDels	WZ-7	upstream_gene_variant	YALI0D06457g	-160_-149delCACGCACACACA
chrD	1007084	T	TAAAA	InDels	WZ-7	upstream_gene_variant	YALI0D07810g	-550_-549insTTTT
chrD	1128758	GT	G	InDels	WZ-7	upstream_gene_variant	YALI0D08756g	-4750delA
chrD	1481531	ATG	A	InDels	WZ-7	frameshift_variant	YALI0D11924g	1305_1306delGT	Met435fs
chrD	1558245	ATGTACG	A	InDels	WZ-7	upstream_gene_variant	YALI0D12474g	-1755_-1750delCGTACA
chrD	1603671	TG	T	InDels	WZ-7	upstream_gene_variant	YALI0D12881g	-3103delC
chrD	1904694	T	TTA	InDels	WZ-7	upstream_gene_variant	YALI0D15488g	-4277_-4276insTA
chrD	1950309	GA	G	InDels	WZ-7	upstream_gene_variant	YALI0D15862g	-717delA
chrD	2096988	GC	G	InDels	WZ-7	frameshift_variant	YALI0D16984g	272delG	Gly91fs
chrD	2226301	T	TG	InDels	WZ-7	upstream_gene_variant	tRNA-Ala	-4893_-4892insC
chrD	2274289	ATAC	A	InDels	WZ-7	downstream_gene_variant	YALI0D18128g	*4046_*4048delTAC
chrD	2680745	AGGTGG	A	InDels	WZ-7	frameshift_variant	YALI0D21208g	121_125delCCACC	Pro41fs
chrD	2910360	CCACATTGTA	C	InDels	WZ-7	upstream_gene_variant	YALI0D22638g	-748_-740delTACAATGTG
chrD	2921565	CTCG	C	InDels	WZ-7	downstream_gene_variant	YALI0D22660g	*3800_*3802delCGA
chrD	3082165	GC	G	InDels	WZ-7	frameshift_variant	YALI0D23705g	608delC	Pro203fs
chrD	3157076	TCATGG	T	InDels	WZ-7	frameshift_variant&start_lost	YALI0D24079g	-1_4delCATGG	Met1fs
chrD	3227761	ATGTGACATG	A	InDels	WZ-7	upstream_gene_variant	YALI0D24343g	-4740_-4732delCATGTCACA
chrD	3607788	AG	A	InDels	WZ-7	upstream_gene_variant	YALI0D27082g	-1647delC
chrE	249799	GCTGTA	G	InDels	WZ-7	upstream_gene_variant	YALI0E02244g	-1963_-1959delTACAG
chrE	316388	ATACTG	A	InDels	WZ-7	upstream_gene_variant	YALI0E02838g	-1080_-1076delCAGTA
chrE	369917	CATGTTTGACAGG	C	InDels	WZ-7	disruptive_inframe_deletion	YALI0E03410g	645_656delCCTGTCAAACAT	Ile215_Asn218del
chrE	451652	GTA	G	InDels	WZ-7	upstream_gene_variant	YALI0E04026g	-4420_-4419delTA
chrE	476689	GA	G	InDels	WZ-7	frameshift_variant	YALI0E04224g	95delT	Val32fs
chrE	678213	CACTGT	C	InDels	WZ-7	upstream_gene_variant	YALI0E05929g	-332_-328delACTGT
chrE	947726	TTGTGTACA	T	InDels	WZ-7	upstream_gene_variant	YALI0E08085g	-247_-240delTGTACACA
chrE	975963	C	CT	InDels	WZ-7	upstream_gene_variant	YALI0E08228g	-4725_-4724insA
chrE	1319602	G	GT	InDels	WZ-7	upstream_gene_variant	YALI0E10593g	-1848_-1847insA
chrE	1343787	GCA	G	InDels	WZ-7	frameshift_variant	YALI0E10879g	749_750delTG	Val250fs
chrE	1398995	TCATCAGACA	T	InDels	WZ-7	upstream_gene_variant	YALI0E11451g	-50_-42delCATCAGACA
chrE	1475349	TG	T	InDels	WZ-7	upstream_gene_variant	YALI0E12111g	-2969delC
chrE	1537540	TCACTCACCG	T	InDels	WZ-7	disruptive_inframe_deletion	YALI0E12639g	647_655delCGGTGAGTG	Ala216_Ser218del
chrE	1599576	AGACGTGGGT	A	InDels	WZ-7	upstream_gene_variant	YALI0E13277g	-1543_-1535delGACGTGGGT
chrE	1827901	TG	T	InDels	WZ-7	upstream_gene_variant	YALI0E15334g	-519delC
chrE	1827905	AGCGGT	A	InDels	WZ-7	upstream_gene_variant	YALI0E15334g	-527_-523delACCGC
chrE	1854521	TAC	T	InDels	WZ-7	upstream_gene_variant	YALI0E15510g	-4459_-4458delGT
chrE	1880341	AACTGC	A	InDels	WZ-7	upstream_gene_variant	YALI0E15664g	-3252_-3248delGCAGT
chrE	2155115	GA	G	InDels	WZ-7	upstream_gene_variant	YALI0E18194g	-1579delA
chrE	2325368	GC	G	InDels	WZ-7	upstream_gene_variant	YALI0E19481g	-3182delG
chrE	2359546	CA	C	InDels	WZ-7	upstream_gene_variant	YALI0E19745g	-2183delT
chrE	2438057	GTCTTGT	G	InDels	WZ-7	upstream_gene_variant	YALI0E20559g	-36_-31delACAAGA
chrE	3064421	GA	G	InDels	WZ-7	frameshift_variant	YALI0E25806g	2042delA	Asn681fs
chrE	3090824	GT	G	InDels	WZ-7	upstream_gene_variant	YALI0E26004g	-1156delT
chrE	3194448	GA	G	InDels	WZ-7	frameshift_variant	YALI0E26939g	400delT	Ser134fs
chrE	3492707	AATAT	A	InDels	WZ-7	upstream_gene_variant	YALI0E29447g	-1153_-1150delATAT
chrE	3695283	GT	G	InDels	WZ-7	upstream_gene_variant	YALI0E31317g	-2806delA
chrE	3708465	GATGC	G	InDels	WZ-7	upstream_gene_variant	YALI0E31427g	-77_-74delGCAT
chrE	3846743	TA	T	InDels	WZ-7	upstream_gene_variant	YALI0E32417g	-1983delT
chrE	3932066	TCTAACTG	T	InDels	WZ-7	frameshift_variant	YALI0E33099g	1419_1425delTAACTGC	Asn474fs
chrE	3936198	CCG	C	InDels	WZ-7	upstream_gene_variant	YALI0E33121g	-1885_-1884delCG
chrF	63009	TGC	T	InDels	WZ-7	upstream_gene_variant	YALI0F00462g	-1282_-1281delGC
chrF	914828	GT	G	InDels	WZ-7	upstream_gene_variant	YALI0F06116g	-2839delT
chrF	1830210	AGGCACCC	A	InDels	WZ-7	upstream_gene_variant	YALI0F13629g	-4981_-4975delGGGTGCC
chrF	2067188	GTACGAA	G	InDels	WZ-7	upstream_gene_variant	YALI0F15257g	-3379_-3374delTTCGTA
chrF	2285692	GAACGCCGAGCAAGCC	G	InDels	WZ-7	conservative_inframe_deletion	YALI0F16984g	769_783delGCCGAGCAAGCCAAC	Ala257_Asn261del
chrF	2617913	GTACAGTA	G	InDels	WZ-7	downstream_gene_variant	YALI0F19624g	*4944_*4950delTACAGTA
chrF	2649728	AT	A	InDels	WZ-7	frameshift_variant	YALI1_F26427g	1245delT	Phe415fs
chrF	2802231	AACTTGT	A	InDels	WZ-7	upstream_gene_variant	YALI0F21032g	-3326_-3321delACAAGT
chrF	2841302	GA	G	InDels	WZ-7	upstream_gene_variant	YALI0F21450g	-3919delA
chrF	2841874	TA	T	InDels	WZ-7	upstream_gene_variant	YALI0F21450g	-3347delA
chrF	2871026	ACGT	A	InDels	WZ-7	disruptive_inframe_deletion	YALI0F21681g	1997_1999delGTC	Arg666del
chrF	3040105	CGTT	C	InDels	WZ-7	conservative_inframe_deletion	YALI0F23177g	322_324delAAC	Asn108del
chrF	3083181	AAGCTTGTGC	A	InDels	WZ-7	disruptive_inframe_deletion	YALI0F23507g	1803_1811delGCACAAGCT	His602_Leu604del
chrF	3525028	GCGA	G	InDels	WZ-7	upstream_gene_variant	YALI0F27709g	-2286_-2284delTCG
chrF	3933070	TG	T	InDels	WZ-7	upstream_gene_variant	YALI0F31713g	-966delC
chrF	3933077	GC	G	InDels	WZ-7	upstream_gene_variant	YALI0F31713g	-973delG
chrF	3984848	AG	A	InDels	WZ-7	frameshift_variant	YALI0F32131g	299delG	Gly100fs
chrA	121581	ATACGTT	A	InDels	WZ-9	upstream_gene_variant	YALI0A00935g	-155_-150delAACGTA
chrA	208398	GCGA	G	InDels	WZ-9	upstream_gene_variant	YALI0A01602g	-201_-199delCGA
chrA	350324	TGCCCTCCATG	T	InDels	WZ-9	frameshift_variant	YALI0A02959g	1326_1335delCTCCATGGCC	Ser443fs
chrA	438632	GCAGGTA	G	InDels	WZ-9	upstream_gene_variant	YALI0A03949g	-616_-611delCAGGTA
chrA	616338	AGAGGAC	A	InDels	WZ-9	disruptive_inframe_deletion	tRNA-Arg	2_7delAGGACG	Glu1_Asp2del
chrA	748083	GC	G	InDels	WZ-9	upstream_gene_variant	YALI0A07667g	-4621delG
chrA	767964	GA	G	InDels	WZ-9	upstream_gene_variant	YALI0A07997g	-1394delT
chrA	1049438	T	TA	InDels	WZ-9	upstream_gene_variant	YALI0A10310g	-443_-442insT
chrA	1106680	A	AT	InDels	WZ-9	upstream_gene_variant	YALI0A10637g	-244_-243insA
chrA	1217029	G	GAA	InDels	WZ-9	downstream_gene_variant	YALI0A11649g	*562_*563insTT
chrA	1364340	ACCATGTTC	A	InDels	WZ-9	upstream_gene_variant	YALI0A13255g	-514_-507delCCATGTTC
chrA	1370891	CG	C	InDels	WZ-9	frameshift_variant	YALI0A13277g	143delG	Gly48fs
chrA	1387432	GTGCCT	G	InDels	WZ-9	upstream_gene_variant	5.8SrRNA	-1925_-1921delAGGCA
chrA	1682386	G	GC	InDels	WZ-9	frameshift_variant	YALI0A16423g	2748dupG	Arg917fs
chrA	2120691	GT	G	InDels	WZ-9	upstream_gene_variant	YALI0A19668g	-2422delA
chrA	2160475	GT	G	InDels	WZ-9	upstream_gene_variant	YALI0A20064g	-14delT
chrB	94744	GA	G	InDels	WZ-9	upstream_gene_variant	YALI0B00704g	-3316delT
chrB	137062	TCACTTGTACG	T	InDels	WZ-9	downstream_gene_variant	YALI0B00836g	*1180_*1189delCGTACAAGTG
chrB	249818	ATG	A	InDels	WZ-9	upstream_gene_variant	YALI0B01540g	-3920_-3919delCA
chrB	798016	GCTACTCTGA	G	InDels	WZ-9	conservative_inframe_deletion	YALI0B05940g	3229_3237delACTCTGACT	Thr1077_Thr1079del
chrB	1293649	A	AC	InDels	WZ-9	upstream_gene_variant	YALI0B09449g	-3244_-3243insG
chrB	1346013	GA	G	InDels	WZ-9	upstream_gene_variant	YALI0B09845g	-4599delT
chrB	1559666	ATGGTACG	A	InDels	WZ-9	upstream_gene_variant	YALI0B11594g	-990_-984delTGGTACG
chrB	2206380	GT	G	InDels	WZ-9	upstream_gene_variant	YALI0B16764g	-2260delA
chrB	2207563	CCAG	C	InDels	WZ-9	upstream_gene_variant	YALI0B16764g	-3445_-3443delCTG
chrB	2657993	GA	G	InDels	WZ-9	upstream_gene_variant	YALI0B20174g	-4311delT
chrB	2957192	GT	G	InDels	WZ-9	downstream_gene_variant	YALI0B22484g	*9delT
chrB	2965335	CCAG	C	InDels	WZ-9	upstream_gene_variant	YALI0B22506g	-2025_-2023delCTG
chrB	3020139	ATGCCGT	A	InDels	WZ-9	upstream_gene_variant	YALI0B23034g	-1474_-1469delACGGCA
chrC	580525	C	CA	InDels	WZ-9	frameshift_variant	YALI0C04323g	1078dupA	Ile360fs
chrC	758880	GT	G	InDels	WZ-9	upstream_gene_variant	YALI0C05863g	-4965delA
chrC	787865	GA	G	InDels	WZ-9	upstream_gene_variant	YALI0C06105g	-2045delA
chrC	1033409	T	TG	InDels	WZ-9	upstream_gene_variant	YALI0C07777g	-3944_-3943insC
chrC	1107493	AT	A	InDels	WZ-9	upstream_gene_variant	YALI0C08228g	-4432delA
chrC	1112546	GT	G	InDels	WZ-9	frameshift_variant	YALI1_C11234g	734delA	Asp245fs
chrC	1238665	CTAGTTACTCTAGTCG	C	InDels	WZ-9	upstream_gene_variant	tRNA-Arg	-585_-571delTAGTTACTCTAGTCG
chrC	1846097	CAGACATGTGCG	C	InDels	WZ-9	frameshift_variant	YALI0C13420g	1229_1239delCGCACATGTCT	Ser410fs
chrC	1897945	TACCGGTAG	T	InDels	WZ-9	upstream_gene_variant	tRNA-Ala	-4532_-4525delACCGGTAG
chrC	2585718	GC	G	InDels	WZ-9	upstream_gene_variant	YALI0C18997g	-2275delG
chrC	3012491	TTGA	T	InDels	WZ-9	upstream_gene_variant	YALI0C22572g	-1257_-1255delTGA
chrD	397712	GT	G	InDels	WZ-9	upstream_gene_variant	YALI0D03135g	-2540delA
chrD	620524	GC	G	InDels	WZ-9	upstream_gene_variant	YALI0D04873g	-960delG
chrD	2779796	AG	A	InDels	WZ-9	upstream_gene_variant	YALI0D21890g	-273delG
chrD	3032005	A	ATAGGATGCAAGG	InDels	WZ-9	upstream_gene_variant	YALI0D23309g	-293_-292insTAGGATGCAAGG
chrD	3263604	GGAC	G	InDels	WZ-9	disruptive_inframe_deletion	YALI0D24541g	689_691delACG	Asp230del
chrD	3463212	CGT	C	InDels	WZ-9	frameshift_variant	tRNA-Glu	29_30delAC	His10fs
chrD	3522787	G	GC	InDels	WZ-9	downstream_gene_variant	YALI0D26444g	*1185_*1186insC
chrD	3555836	CTACTACTTG	C	InDels	WZ-9	upstream_gene_variant	YALI0D26730g	-2426_-2418delCAAGTAGTA
chrE	234090	AT	A	InDels	WZ-9	upstream_gene_variant	YALI0E02156g	-1745delA
chrE	823044	GCCAT	G	InDels	WZ-9	frameshift_variant	YALI0E07205g	922_925delATGG	Met308fs
chrE	917973	A	AC	InDels	WZ-9	upstream_gene_variant	YALI0E07920g	-4672_-4671insC
chrE	1214004	GT	G	InDels	WZ-9	frameshift_variant	YALI0E09867g	9435delT	Ala3146fs
chrE	1912913	CA	C	InDels	WZ-9	upstream_gene_variant	YALI0E16060g	-1033delA
chrE	2221845	GT	G	InDels	WZ-9	frameshift_variant	YALI0E18656g	596delT	Val199fs
chrE	2306641	GT	G	InDels	WZ-9	upstream_gene_variant	YALI0E19338g	-2227delA
chrE	2375606	CGCCA	C	InDels	WZ-9	upstream_gene_variant	YALI0E19965g	-713_-710delGCCA
chrE	2436602	TA	T	InDels	WZ-9	upstream_gene_variant	YALI0E20581g	-2829delA
chrE	2547236	GT	G	InDels	WZ-9	upstream_gene_variant	YALI0E21395g	-3809delA
chrE	2768791	GT	G	InDels	WZ-9	upstream_gene_variant	YALI0E23496g	-4094delA
chrE	2771291	G	GA	InDels	WZ-9	upstream_gene_variant	YALI0E23518g	-3605_-3604insT
chrE	3091147	GC	G	InDels	WZ-9	upstream_gene_variant	YALI0E26004g	-833delC
chrE	3756798	GGGCGAA	G	InDels	WZ-9	upstream_gene_variant	YALI0E31713g	-2585_-2580delTTCGCC
chrE	3769489	GC	G	InDels	WZ-9	upstream_gene_variant	YALI0E31766g	-2553delG
chrE	3920087	GC	G	InDels	WZ-9	frameshift_variant	YALI0E32901g	1378delC	Thr461fs
chrF	494984	CG	C	InDels	WZ-9	frameshift_variant	YALI0F03498g	1012delG	Ala338fs
chrF	778824	CTGCCA	C	InDels	WZ-9	frameshift_variant	YALI0F05148g	489_493delTGGCA	His163fs
chrF	789214	CAGA	C	InDels	WZ-9	disruptive_inframe_deletion	YALI0F05280g	833_835delAAG	Glu278del
chrF	962670	TA	T	InDels	WZ-9	upstream_gene_variant	YALI0F06468g	-2932delT
chrF	1365467	AT	A	InDels	WZ-9	upstream_gene_variant	YALI0F10098g	-746delA
chrF	1832317	TAC	T	InDels	WZ-9	upstream_gene_variant	YALI0F13651g	-3443_-3442delGT
chrF	1877335	GCTAGGCCCTCATACGA	G	InDels	WZ-9	upstream_gene_variant	YALI0F13959g	-4216_-4201delCTAGGCCCTCATACGA
chrF	1880787	TGCACCTACC	T	InDels	WZ-9	upstream_gene_variant	tRNA-Lys	-3271_-3263delGGTAGGTGC
chrF	1985590	GAAGACCTCCT	G	InDels	WZ-9	upstream_gene_variant	YALI0F14795g	-4859_-4850delAGGAGGTCTT
chrF	2320023	CCTGGGA	C	InDels	WZ-9	conservative_inframe_deletion	YALI0F17402g	1255_1260delTCCCAG	Ser419_Gln420del
chrF	2331280	GCTCTCCCATCACA	G	InDels	WZ-9	upstream_gene_variant	YALI0F17468g	-1306_-1294delCTCTCCCATCACA
chrF	2340288	ACTC	A	InDels	WZ-9	upstream_gene_variant	YALI0F17490g	-1639_-1637delGAG
chrF	3051747	GCACC	G	InDels	WZ-9	upstream_gene_variant	YALI0F23243g	-2961_-2958delGGTG
chrF	3204253	GT	G	InDels	WZ-9	upstream_gene_variant	YALI0F24651g	-3288delA
chrF	3297318	G	GT	InDels	WZ-9	frameshift_variant&stop_gained	YALI0F25641g	482dupA	Tyr161fs
chrF	3399991	TG	T	InDels	WZ-9	upstream_gene_variant	YALI0F26543g	-1862delC
chrF	3867877	GT	G	InDels	WZ-9	upstream_gene_variant	YALI0F30987g	-3536delA
chrF	3887936	AG	A	InDels	WZ-9	frameshift_variant	YALI0F31185g	305delG	Ser102fs
chrA	41561	GACCGA	G	InDels	WZ-3	upstream_gene_variant	YALI0A00369g	-131_-127delTCGGT
chrA	162623	GT	G	InDels	WZ-3	upstream_gene_variant	YALI0A01133g	-4969delA
chrA	167732	CCAACGA	C	InDels	WZ-3	upstream_gene_variant	tRNA-Leu	-4556_-4551delTCGTTG
chrA	302659	ACG	A	InDels	WZ-3	upstream_gene_variant	YALI0A02409g	-22_-21delCG
chrA	576672	GT	G	InDels	WZ-3	upstream_gene_variant	tRNA-Thr	-125delT
chrA	785910	CTGGCA	C	InDels	WZ-3	frameshift_variant	YALI0A08077g	927_931delCATGG	Met310fs
chrA	845093	TAC	T	InDels	WZ-3	upstream_gene_variant	YALI0A08536g	-2933_-2932delAC
chrA	927825	TTGTGGC	T	InDels	WZ-3	downstream_gene_variant	YALI0A09317g	*3759_*3764delTGTGGC
chrA	1080118	GTCGTC	G	InDels	WZ-3	upstream_gene_variant	YALI0A10483g	-284_-280delGACGA
chrA	1445899	GCTAT	G	InDels	WZ-3	upstream_gene_variant	YALI0A14234g	-1994_-1991delATAG
chrA	1718027	AGAATGTAC	A	InDels	WZ-3	upstream_gene_variant	YALI0A16720g	-3626_-3619delGTACATTC
chrA	2022431	TCGACATG	T	InDels	WZ-3	upstream_gene_variant	YALI0A18744g	-4712_-4706delCATGTCG
chrA	2039641	AGCTGTCC	A	InDels	WZ-3	frameshift_variant	YALI0A18964g	41_47delTGTCCGC	Leu14fs
chrA	2093182	TAAGCGAACTA	T	InDels	WZ-3	upstream_gene_variant	YALI0A19448g	-3606_-3597delTAGTTCGCTT
chrA	2228764	ATTACAAGTATGTAGGTAC	A	InDels	WZ-3	upstream_gene_variant	YALI0A20746g	-1004_-987delGTACCTACATACTTGTAA
chrB	187346	G	GT	InDels	WZ-3	upstream_gene_variant	YALI0B01100g	-2985_-2984insA
chrB	260341	TGTCA	T	InDels	WZ-3	upstream_gene_variant	YALI0B01650g	-3428_-3425delTGAC
chrB	777163	AC	A	InDels	WZ-3	frameshift_variant	YALI0B05764g	261delG	Tyr88fs
chrB	1227077	GTATGCAC	G	InDels	WZ-3	upstream_gene_variant	YALI0B08965g	-100_-94delGTGCATA
chrB	1346182	GC	G	InDels	WZ-3	frameshift_variant	YALI0B09867g	235delC	Gln79fs
chrB	1370523	TGCCA	T	InDels	WZ-3	upstream_gene_variant	YALI0B09999g	-399_-396delGCCA
chrB	1718262	TGCCAACGC	T	InDels	WZ-3	frameshift_variant	YALI0B12782g	1276_1283delGCCAACGC	Ala426fs
chrB	1774131	T	TACTTC	InDels	WZ-3	upstream_gene_variant	YALI0B13156g	-2362_-2361insGAAGT
chrB	2274927	AT	A	InDels	WZ-3	upstream_gene_variant	YALI0B17292g	-2513delA
chrB	2419594	C	CG	InDels	WZ-3	upstream_gene_variant	YALI0B18414g	-4823_-4822insC
chrB	2424655	TG	T	InDels	WZ-3	frameshift_variant	YALI0B18524g	1149delC	Thr384fs
chrB	2636594	T	TA	InDels	WZ-3	upstream_gene_variant	YALI0B19998g	-3408_-3407insT
chrB	2738154	CGT	C	InDels	WZ-3	frameshift_variant	YALI0B20812g	1226_1227delAC	Asp409fs
chrB	2823852	GC	G	InDels	WZ-3	upstream_gene_variant	YALI0B21516g	-665delG
chrB	2900056	TCGTA	T	InDels	WZ-3	upstream_gene_variant	YALI0B22132g	-333_-330delCGTA
chrC	150247	GA	G	InDels	WZ-3	upstream_gene_variant	YALI0C01067g	-1904delT
chrC	481441	CACAGT	C	InDels	WZ-3	upstream_gene_variant	YALI0C03586g	-3777_-3773delACTGT
chrC	726565	TATACCCGTG	T	InDels	WZ-3	upstream_gene_variant	YALI0C05665g	-1229_-1221delCACGGGTAT
chrC	733847	T	TA	InDels	WZ-3	upstream_gene_variant	YALI0C05687g	-3854_-3853insT
chrC	760463	GTATGTA	G	InDels	WZ-3	upstream_gene_variant	YALI0C05907g	-715_-710delTACATA
chrC	987748	GA	G	InDels	WZ-3	upstream_gene_variant	YALI0C07502g	-378delT
chrC	1168856	GT	G	InDels	WZ-3	upstream_gene_variant	YALI0C08569g	-1423delA
chrC	1361572	C	CA	InDels	WZ-3	upstream_gene_variant	YALI0C09904g	-302_-301insT
chrC	1851254	GACGGAACA	G	InDels	WZ-3	upstream_gene_variant	YALI0C13420g	-3926_-3919delTGTTCCGT
chrC	1885552	T	TC	InDels	WZ-3	upstream_gene_variant	YALI0C13750g	-4004_-4003insC
chrC	1981031	CGTTTA	C	InDels	WZ-3	upstream_gene_variant	YALI0C14322g	-3258_-3254delTAAAC
chrC	1985114	ACAGCAC	A	InDels	WZ-3	upstream_gene_variant	YALI0C14344g	-4249_-4244delGTGCTG
chrC	1997366	CTGAAGGGACA	C	InDels	WZ-3	upstream_gene_variant	YALI0C14476g	-3313_-3304delTGTCCCTTCA
chrC	2272847	GAC	G	InDels	WZ-3	upstream_gene_variant	YALI0C15939g	-2528_-2527delGT
chrC	2521631	AAGCGGTG	A	InDels	WZ-3	upstream_gene_variant	YALI0C18315g	-913_-907delCACCGCT
chrC	2607064	T	TG	InDels	WZ-3	upstream_gene_variant	YALI0C19096g	-4312_-4311insC
chrC	2855444	CT	C	InDels	WZ-3	frameshift_variant	YALI0C21340g	1656delT	Arg553fs
chrC	3054370	GC	G	InDels	WZ-3	upstream_gene_variant	YALI0C22770g	-212delG
chrC	3128091	AC	A	InDels	WZ-3	upstream_gene_variant	YALI0C23342g	-3503delG
chrC	3224364	TAC	T	InDels	WZ-3	splice_region_variant&intron_variant	YALI0C24101g	133+7_133+8delAC
chrD	7156	AG	A	InDels	WZ-3	upstream_gene_variant	5.8SrRNA	-4114delC
chrD	360839	GGAACTGTTT	G	InDels	WZ-3	disruptive_inframe_deletion	YALI0D02827g	516_524delACTGTTTGA	Leu173_Glu175del
chrD	398143	C	CCCA	InDels	WZ-3	upstream_gene_variant	YALI0D03135g	-2971_-2970insTGG
chrD	1209152	TACGC	T	InDels	WZ-3	upstream_gene_variant	YALI0D09427g	-4455_-4452delGCGT
chrD	1274046	G	GT	InDels	WZ-3	upstream_gene_variant	YALI0D10043g	-2004_-2003insA
chrD	1603671	TG	T	InDels	WZ-3	upstream_gene_variant	YALI0D12881g	-3103delC
chrD	1693122	TG	T	InDels	WZ-3	upstream_gene_variant	YALI0D13684g	-86delC
chrD	1857116	CGTCACCAACTTTAAATGGA	C	InDels	WZ-3	upstream_gene_variant	YALI0D15246g	-1491_-1473delTCCATTTAAAGTTGGTGAC
chrD	1981207	GTACAAC	G	InDels	WZ-3	downstream_gene_variant	YALI0D15972g	*1824_*1829delTACAAC
chrD	2058148	ACGT	A	InDels	WZ-3	downstream_gene_variant	YALI0D16665g	*2176_*2178delCGT
chrD	2635985	TAGGTG	T	InDels	WZ-3	upstream_gene_variant	YALI0D20702g	-4848_-4844delCACCT
chrD	2724395	ACTGG	A	InDels	WZ-3	upstream_gene_variant	YALI0D21530g	-2012_-2009delCCAG
chrD	3239106	G	GT	InDels	WZ-3	upstream_gene_variant	snR10	-4315_-4314insA
chrD	3290384	GA	G	InDels	WZ-3	upstream_gene_variant	YALI0D24728g	-4822delT
chrD	3391312	C	CG	InDels	WZ-3	upstream_gene_variant	YALI0D25388g	-3729_-3728insC
chrD	3554976	CCAAAAAGGCA	C	InDels	WZ-3	upstream_gene_variant	YALI0D26730g	-1567_-1558delTGCCTTTTTG
chrE	17373	GT	G	InDels	WZ-3	upstream_gene_variant	YALI0E00176g	-3570delA
chrE	158649	ACTGTACTCG	A	InDels	WZ-3	upstream_gene_variant	YALI0E01364g	-3699_-3691delCGAGTACAG
chrE	533270	CAAACA	C	InDels	WZ-3	upstream_gene_variant	YALI0E04664g	-3807_-3803delTGTTT
chrE	834308	GTACTGT	G	InDels	WZ-3	upstream_gene_variant	YALI0E07337g	-4647_-4642delTACTGT
chrE	1531239	T	TA	InDels	WZ-3	upstream_gene_variant	YALI0E12551g	-3410_-3409insT
chrE	1817470	GT	G	InDels	WZ-3	upstream_gene_variant	YALI0E15202g	-3791delA
chrE	2085855	AT	A	InDels	WZ-3	upstream_gene_variant	YALI0E17699g	-1709delT
chrE	2108029	AT	A	InDels	WZ-3	upstream_gene_variant	YALI0E17831g	-1693delA
chrE	2294439	GAGACCGAACCT	G	InDels	WZ-3	upstream_gene_variant	YALI0E19250g	-4911_-4901delAGGTTCGGTCT
chrE	2398938	CGGCACAG	C	InDels	WZ-3	frameshift_variant	YALI0E20207g	794_800delGCACAGG	Gly265fs
chrE	2534120	CTCATG	C	InDels	WZ-3	upstream_gene_variant	YALI0E21307g	-697_-693delTCATG
chrE	2683241	GT	G	InDels	WZ-3	frameshift_variant	YALI0E22715g	1391delT	Val464fs
chrE	2796938	GCTAATTAAGA	G	InDels	WZ-3	upstream_gene_variant	YALI0E23650g	-2628_-2619delTCTTAATTAG
chrE	3144220	AT	A	InDels	WZ-3	upstream_gene_variant	5.8SrRNA	-4771delA
chrE	3263945	ATCTTTGGACC	A	InDels	WZ-3	upstream_gene_variant	YALI0E27632g	-1286_-1277delGGTCCAAAGA
chrE	3315312	TGTGCGAGCAG	T	InDels	WZ-3	frameshift_variant	YALI0E27984g	43_52delCGAGCAGGTG	Arg15fs
chrE	3575030	C	CT	InDels	WZ-3	upstream_gene_variant	YALI0E30305g	-1443_-1442insA
chrE	3638731	GTGAGCA	G	InDels	WZ-3	upstream_gene_variant	YALI0E30855g	-2062_-2057delTGCTCA
chrF	152218	TTGTC	T	InDels	WZ-3	upstream_gene_variant	YALI0F00968g	-1015_-1012delTGTC
chrF	252978	T	TG	InDels	WZ-3	upstream_gene_variant	YALI0F01584g	-4846_-4845insC
chrF	416719	GT	G	InDels	WZ-3	upstream_gene_variant	YALI0F02937g	-1002delA
chrF	702273	AC	A	InDels	WZ-3	upstream_gene_variant	YALI0F04598g	-1914delC
chrF	1019700	C	CGG	InDels	WZ-3	frameshift_variant	YALI0F06908g	455_456insGG	Leu153fs
chrF	1365075	TGG	T	InDels	WZ-3	upstream_gene_variant	YALI0F10098g	-355_-354delCC
chrF	2303817	GCTTATACA	G	InDels	WZ-3	upstream_gene_variant	YALI0F17226g	-530_-523delTGTATAAG
chrF	2369980	G	GT	InDels	WZ-3	upstream_gene_variant	YALI0F17776g	-4896_-4895insA
chrF	2813583	AAGGC	A	InDels	WZ-3	upstream_gene_variant	YALI0F21153g	-4878_-4875delGCCT
chrF	3135436	AGGAGCGAT	A	InDels	WZ-3	downstream_gene_variant	YALI0F23881g	*308_*315delATCGCTCC
chrF	3705522	GTGGTGCAA	G	InDels	WZ-3	upstream_gene_variant	tRNA-Asp	-1713_-1706delTTGCACCA
chrF	3765443	GCTTGT	G	InDels	WZ-3	upstream_gene_variant	YALI0F30041g	-2062_-2058delACAAG
chrF	3839355	A	ATATATAGGCACG	InDels	WZ-3	upstream_gene_variant	YALI0F30701g	-4725_-4724insCGTGCCTATATA
chrF	3866760	A	AC	InDels	WZ-3	upstream_gene_variant	YALI0F30965g	-4657_-4656insG
chrF	3893431	T	TAA	InDels	WZ-3	upstream_gene_variant	YALI0F31229g	-917_-916insTT
chrF	3895160	GT	G	InDels	WZ-3	upstream_gene_variant	YALI0F31229g	-2646delA

## Sheet: S6
Dataset S6. SNVs and InDels identified in PPF-derived isoaltes subcultured on Zeocin plates
Chromosome	Location	Reference	Mutation	Mutation type	Isolate
chrA	978261	T	C	SNVs	PPF-1
chrC	199084	C	A	SNVs	PPF-1
chrC	2391838	G	T	SNVs	PPF-1
chrD	2606700	G	T	SNVs	PPF-1
chrD	2961277	C	T	SNVs	PPF-1
chrD	3166592	C	T	SNVs	PPF-1
chrE	3234952	T	G	SNVs	PPF-1
chrE	3848075	T	C	SNVs	PPF-1
chrA	114468	C	T	SNVs	PPF-10
chrA	897331	T	C	SNVs	PPF-10
chrB	607382	G	T	SNVs	PPF-10
chrB	890130	C	T	SNVs	PPF-10
chrB	2127544	A	G	SNVs	PPF-10
chrC	1743045	A	C	SNVs	PPF-10
chrC	2459309	A	T	SNVs	PPF-10
chrC	3154620	G	T	SNVs	PPF-10
chrC	3271972	A	G	SNVs	PPF-10
chrD	559017	T	A	SNVs	PPF-10
chrD	1158592	C	T	SNVs	PPF-10
chrD	2781021	T	C	SNVs	PPF-10
chrE	393326	C	T	SNVs	PPF-10
chrE	2105715	G	A	SNVs	PPF-10
chrF	1478682	T	A	SNVs	PPF-10
chrA	1642620	T	A	SNVs	PPF-2
chrA	1703329	G	A	SNVs	PPF-2
chrA	2031494	T	C	SNVs	PPF-2
chrA	2202332	G	T	SNVs	PPF-2
chrA	2293042	C	T	SNVs	PPF-2
chrB	1024462	T	A	SNVs	PPF-2
chrB	1112605	C	T	SNVs	PPF-2
chrB	2259259	T	A	SNVs	PPF-2
chrB	2702915	G	A	SNVs	PPF-2
chrB	2879944	G	A	SNVs	PPF-2
chrC	1714784	G	T	SNVs	PPF-2
chrD	231206	T	C	SNVs	PPF-2
chrD	959477	A	C	SNVs	PPF-2
chrD	1400616	C	A	SNVs	PPF-2
chrD	3123806	A	T	SNVs	PPF-2
chrE	532227	A	C	SNVs	PPF-2
chrE	1693823	C	T	SNVs	PPF-2
chrE	2809175	T	A	SNVs	PPF-2
chrE	2951664	A	C	SNVs	PPF-2
chrE	3398354	T	C	SNVs	PPF-2
chrE	3656345	G	A	SNVs	PPF-2
chrF	363451	T	A	SNVs	PPF-2
chrF	979996	A	T	SNVs	PPF-2
chrF	2713668	C	A	SNVs	PPF-2
chrF	2862254	A	C	SNVs	PPF-2
chrF	3506540	C	A	SNVs	PPF-2
chrA	1028142	G	C	SNVs	PPF-3
chrA	1516049	T	G	SNVs	PPF-3
chrB	2694326	T	A	SNVs	PPF-3
chrC	3170543	G	T	SNVs	PPF-3
chrD	385968	A	G	SNVs	PPF-3
chrD	1803022	G	A	SNVs	PPF-3
chrD	2279929	A	G	SNVs	PPF-3
chrD	2625193	C	A	SNVs	PPF-3
chrE	2940307	G	A	SNVs	PPF-3
chrF	1278980	T	A	SNVs	PPF-3
chrF	2103965	T	G	SNVs	PPF-3
chrF	2692860	T	A	SNVs	PPF-3
chrF	2948896	T	G	SNVs	PPF-3
chrA	1721289	C	A	SNVs	PPF-4
chrA	2285905	G	T	SNVs	PPF-4
chrB	1023280	T	A	SNVs	PPF-4
chrB	1231954	T	A	SNVs	PPF-4
chrC	408261	A	T	SNVs	PPF-4
chrC	2165974	A	T	SNVs	PPF-4
chrC	2508172	C	T	SNVs	PPF-4
chrD	1310256	G	A	SNVs	PPF-4
chrD	1360258	A	C	SNVs	PPF-4
chrD	1443492	T	A	SNVs	PPF-4
chrE	1477633	T	G	SNVs	PPF-4
chrE	1577619	T	C	SNVs	PPF-4
chrE	2192842	G	T	SNVs	PPF-4
chrE	4158227	G	T	SNVs	PPF-4
chrF	365126	C	G	SNVs	PPF-4
chrF	2539560	G	A	SNVs	PPF-4
chrF	2619267	G	T	SNVs	PPF-4
chrF	3612391	T	A	SNVs	PPF-4
chrF	3837606	C	A	SNVs	PPF-4
chrA	1624315	G	A	SNVs	PPF-5
chrB	1504782	A	C	SNVs	PPF-5
chrB	1878496	G	T	SNVs	PPF-5
chrB	2641897	A	T	SNVs	PPF-5
chrC	2396561	C	T	SNVs	PPF-5
chrD	1897789	C	T	SNVs	PPF-5
chrD	3211381	T	G	SNVs	PPF-5
chrE	259632	T	C	SNVs	PPF-5
chrE	1578152	A	G	SNVs	PPF-5
chrE	2629786	T	C	SNVs	PPF-5
chrF	2406461	G	T	SNVs	PPF-5
chrF	3683022	C	T	SNVs	PPF-5
chrF	3793280	G	T	SNVs	PPF-5
chrA	1944380	G	A	SNVs	PPF-6
chrB	624636	C	G	SNVs	PPF-6
chrB	624644	T	A	SNVs	PPF-6
chrB	624647	C	T	SNVs	PPF-6
chrC	400768	G	T	SNVs	PPF-6
chrC	2615677	A	G	SNVs	PPF-6
chrD	517481	T	A	SNVs	PPF-6
chrE	3345625	C	T	SNVs	PPF-6
chrF	2829685	A	C	SNVs	PPF-6
chrF	3747761	T	A	SNVs	PPF-6
chrA	576821	C	G	SNVs	PPF-7
chrA	985160	A	G	SNVs	PPF-7
chrB	1392652	G	T	SNVs	PPF-7
chrB	2574259	A	C	SNVs	PPF-7
chrC	1099807	T	C	SNVs	PPF-7
chrD	2039680	C	T	SNVs	PPF-7
chrE	2717497	T	C	SNVs	PPF-7
chrE	2822539	T	A	SNVs	PPF-7
chrF	424842	A	T	SNVs	PPF-7
chrF	581249	T	A	SNVs	PPF-7
chrF	3580539	G	T	SNVs	PPF-7
chrA	1482227	C	T	SNVs	PPF-8
chrA	1674995	G	A	SNVs	PPF-8
chrA	1726760	T	A	SNVs	PPF-8
chrA	1953089	C	A	SNVs	PPF-8
chrB	672391	G	A	SNVs	PPF-8
chrC	1184818	T	A	SNVs	PPF-8
chrD	1296704	G	A	SNVs	PPF-8
chrD	2595299	G	T	SNVs	PPF-8
chrD	2628945	A	T	SNVs	PPF-8
chrE	205374	G	T	SNVs	PPF-8
chrE	499487	T	A	SNVs	PPF-8
chrE	1268586	T	A	SNVs	PPF-8
chrE	3472778	G	A	SNVs	PPF-8
chrF	61149	A	T	SNVs	PPF-8
chrF	2406740	A	G	SNVs	PPF-8
chrC	200666	G	T	SNVs	PPF-9
chrC	1886901	A	T	SNVs	PPF-9
chrE	2270486	T	C	SNVs	PPF-9
chrE	2392012	C	A	SNVs	PPF-9
chrE	3781433	G	A	SNVs	PPF-9
chrF	1986515	T	C	SNVs	PPF-9
chrF	2536889	C	T	SNVs	PPF-9
chrA	68084	GA	G	InDels	PPF-5
chrA	182019	GT	G	InDels	PPF-10
chrA	243199	GC	G	InDels	PPF-1
chrA	888592	GT	G	InDels	PPF-8
chrA	972772	ATCG	A	InDels	PPF-8
chrA	990605	GTTGTC	G	InDels	PPF-4
chrA	1142502	TG	T	InDels	PPF-2
chrA	1844938	GACCTGC	G	InDels	PPF-2
chrA	1956931	A	AG	InDels	PPF-2
chrA	2005231	AT	A	InDels	PPF-3
chrB	629871	TA	T	InDels	PPF-8
chrB	893920	CA	C	InDels	PPF-6
chrB	1107258	TGGCCG	T	InDels	PPF-5
chrB	1249692	TTACTG	T	InDels	PPF-9
chrB	1477906	CT	C	InDels	PPF-4
chrB	1798172	T	TG	InDels	PPF-3
chrB	1862186	A	AT	InDels	PPF-1
chrB	2230453	TG	T	InDels	PPF-5
chrB	2760775	TG	T	InDels	PPF-4
chrB	2823354	GC	G	InDels	PPF-4
chrB	2980589	GT	G	InDels	PPF-6
chrC	63961	CT	C	InDels	PPF-6
chrC	249961	AT	A	InDels	PPF-2
chrC	440054	A	AAT	InDels	PPF-4
chrC	451507	GC	G	InDels	PPF-5
chrC	606859	CA	C	InDels	PPF-2
chrC	772653	GC	G	InDels	PPF-2
chrC	1073610	ATACGTCCTTGGCC	A	InDels	PPF-1
chrC	1170616	GCCATAGTACC	G	InDels	PPF-7
chrC	1401653	GA	G	InDels	PPF-2
chrC	1797264	GA	G	InDels	PPF-3
chrC	1941268	GA	G	InDels	PPF-2
chrC	2425010	GT	G	InDels	PPF-2
chrC	2902719	G	GA	InDels	PPF-8
chrD	765982	TGTAC	T	InDels	PPF-1
chrD	955591	CGA	C	InDels	PPF-6
chrD	1225229	TGTACA	T	InDels	PPF-6
chrD	1355765	GT	G	InDels	PPF-4
chrD	2193770	AAGGTAC	A	InDels	PPF-8
chrD	2315037	ACGC	A	InDels	PPF-6
chrD	2536755	A	AC	InDels	PPF-4
chrD	3077630	TA	T	InDels	PPF-6
chrD	3172232	GT	G	InDels	PPF-5
chrD	3174428	GTT	G	InDels	PPF-5
chrE	22877	GT	G	InDels	PPF-6
chrE	236577	CATCTGT	C	InDels	PPF-1
chrE	264929	A	AT	InDels	PPF-7
chrE	857063	GC	G	InDels	PPF-5
chrE	1151701	GT	G	InDels	PPF-5
chrE	1240346	GC	G	InDels	PPF-1
chrE	1945738	CG	C	InDels	PPF-1
chrE	2026451	GT	G	InDels	PPF-1
chrE	2092193	GT	G	InDels	PPF-1
chrE	2294558	CCAAGTCT	C	InDels	PPF-2
chrE	2584151	ACACT	A	InDels	PPF-4
chrE	2630621	TACA	T	InDels	PPF-2
chrE	2675578	GC	G	InDels	PPF-10
chrE	3178558	G	GCCTGCTCCTGCT	InDels	PPF-5
chrE	3631756	A	AC	InDels	PPF-5
chrE	3880513	AT	A	InDels	PPF-1
chrF	163569	GA	G	InDels	PPF-9
chrF	199727	TCGGGTGTA	T	InDels	PPF-4
chrF	429795	GT	G	InDels	PPF-8
chrF	463777	CT	C	InDels	PPF-2
chrF	955922	GC	G	InDels	PPF-3
chrF	1011549	AG	A	InDels	PPF-2
chrF	1142044	GC	G	InDels	PPF-4
chrF	1235872	GT	G	InDels	PPF-2
chrF	1410115	GC	G	InDels	PPF-7
chrF	1559303	AG	A	InDels	PPF-5
chrF	1640690	GCA	G	InDels	PPF-1
chrF	1655881	G	GA	InDels	PPF-2
chrF	2317237	GC	G	InDels	PPF-9
chrF	2336389	G	GC	InDels	PPF-5
chrF	2353358	G	GAA	InDels	PPF-7
chrF	2679205	GT	G	InDels	PPF-5
chrF	2922941	C	CA	InDels	PPF-7
chrF	3174708	TA	T	InDels	PPF-5
chrF	3176469	TG	T	InDels	PPF-4
chrF	3388157	GC	G	InDels	PPF-9
chrF	3696478	GCTTTA	G	InDels	PPF-8

## Sheet: S7
Dataset S7. SNVs and InDels identified in PPY3Δku70 cells
Chromosome	Location	Reference	Mutation	Mutation type	Isolate
chrB	67393	G	T	SNVs	PPY3Δku70-1
chrB	493908	T	A	SNVs	PPY3Δku70-1
chrB	1364172	C	T	SNVs	PPY3Δku70-1
chrB	2201099	A	T	SNVs	PPY3Δku70-1
chrC	1192105	G	C	SNVs	PPY3Δku70-1
chrC	1407790	T	G	SNVs	PPY3Δku70-1
chrC	2077416	A	T	SNVs	PPY3Δku70-1
chrD	2425319	C	A	SNVs	PPY3Δku70-1
chrE	1148432	T	G	SNVs	PPY3Δku70-1
chrE	1935092	C	T	SNVs	PPY3Δku70-1
chrF	1515700	T	A	SNVs	PPY3Δku70-1
chrF	1814387	G	T	SNVs	PPY3Δku70-1
chrF	2193213	G	A	SNVs	PPY3Δku70-1
chrB	2840383	T	C	SNVs	PPY3Δku70-10
chrC	1432925	A	T	SNVs	PPY3Δku70-10
chrC	2780261	A	T	SNVs	PPY3Δku70-10
chrC	3062993	G	A	SNVs	PPY3Δku70-10
chrC	3228266	A	C	SNVs	PPY3Δku70-10
chrD	35492	G	T	SNVs	PPY3Δku70-10
chrD	203987	C	T	SNVs	PPY3Δku70-10
chrD	2469526	A	T	SNVs	PPY3Δku70-10
chrE	2039552	T	A	SNVs	PPY3Δku70-10
chrE	4025909	T	C	SNVs	PPY3Δku70-10
chrE	4205971	C	T	SNVs	PPY3Δku70-10
chrF	532808	C	T	SNVs	PPY3Δku70-10
chrF	1286442	A	G	SNVs	PPY3Δku70-10
chrF	2602090	A	G	SNVs	PPY3Δku70-10
chrA	563605	G	T	SNVs	PPY3Δku70-2
chrA	784465	C	G	SNVs	PPY3Δku70-2
chrA	1549564	T	C	SNVs	PPY3Δku70-2
chrA	1705218	C	T	SNVs	PPY3Δku70-2
chrB	200870	A	G	SNVs	PPY3Δku70-2
chrB	1619492	T	C	SNVs	PPY3Δku70-2
chrB	2697444	C	A	SNVs	PPY3Δku70-2
chrC	98350	A	C	SNVs	PPY3Δku70-2
chrC	420709	A	T	SNVs	PPY3Δku70-2
chrC	3210804	G	T	SNVs	PPY3Δku70-2
chrD	1037317	T	A	SNVs	PPY3Δku70-2
chrD	2405613	A	G	SNVs	PPY3Δku70-2
chrE	2528432	T	C	SNVs	PPY3Δku70-2
chrE	2725136	C	A	SNVs	PPY3Δku70-2
chrE	3492664	A	T	SNVs	PPY3Δku70-2
chrE	3944043	A	G	SNVs	PPY3Δku70-2
chrE	4221043	T	G	SNVs	PPY3Δku70-2
chrF	566243	G	A	SNVs	PPY3Δku70-2
chrF	1765700	T	A	SNVs	PPY3Δku70-2
chrF	3678175	T	A	SNVs	PPY3Δku70-2
chrA	470716	G	A	SNVs	PPY3Δku70-3
chrB	1246982	A	G	SNVs	PPY3Δku70-3
chrB	2710532	A	G	SNVs	PPY3Δku70-3
chrC	2400370	A	G	SNVs	PPY3Δku70-3
chrC	2559966	A	G	SNVs	PPY3Δku70-3
chrD	754086	C	A	SNVs	PPY3Δku70-3
chrD	1426641	C	T	SNVs	PPY3Δku70-3
chrE	3923173	G	T	SNVs	PPY3Δku70-3
chrF	490709	C	A	SNVs	PPY3Δku70-3
chrF	1144872	T	A	SNVs	PPY3Δku70-3
chrF	1249365	T	C	SNVs	PPY3Δku70-3
chrF	3650663	T	A	SNVs	PPY3Δku70-3
chrA	700261	C	T	SNVs	PPY3Δku70-4
chrA	2019677	T	A	SNVs	PPY3Δku70-4
chrB	232343	T	A	SNVs	PPY3Δku70-4
chrB	2136084	T	C	SNVs	PPY3Δku70-4
chrB	2734592	A	C	SNVs	PPY3Δku70-4
chrB	3017044	T	G	SNVs	PPY3Δku70-4
chrC	916648	A	T	SNVs	PPY3Δku70-4
chrD	638559	C	A	SNVs	PPY3Δku70-4
chrD	2913490	G	T	SNVs	PPY3Δku70-4
chrE	91299	C	T	SNVs	PPY3Δku70-4
chrE	982034	C	T	SNVs	PPY3Δku70-4
chrE	1932369	A	T	SNVs	PPY3Δku70-4
chrE	3237247	T	G	SNVs	PPY3Δku70-4
chrE	3633167	T	A	SNVs	PPY3Δku70-4
chrF	300065	T	A	SNVs	PPY3Δku70-4
chrF	330918	G	T	SNVs	PPY3Δku70-4
chrF	1740779	T	G	SNVs	PPY3Δku70-4
chrF	1887761	T	A	SNVs	PPY3Δku70-4
chrF	2773705	A	G	SNVs	PPY3Δku70-4
chrA	1577439	C	T	SNVs	PPY3Δku70-5
chrB	255970	T	A	SNVs	PPY3Δku70-5
chrB	2376390	A	T	SNVs	PPY3Δku70-5
chrD	1625302	A	G	SNVs	PPY3Δku70-5
chrD	2099370	C	A	SNVs	PPY3Δku70-5
chrE	589284	C	T	SNVs	PPY3Δku70-5
chrE	2465480	G	T	SNVs	PPY3Δku70-5
chrF	796485	A	G	SNVs	PPY3Δku70-5
chrF	1786550	C	T	SNVs	PPY3Δku70-5
chrB	191853	G	A	SNVs	PPY3Δku70-6
chrC	2181847	G	T	SNVs	PPY3Δku70-6
chrD	26914	G	A	SNVs	PPY3Δku70-6
chrD	2876402	C	A	SNVs	PPY3Δku70-6
chrE	2853694	C	G	SNVs	PPY3Δku70-6
chrF	1451799	C	A	SNVs	PPY3Δku70-6
chrF	2947456	T	C	SNVs	PPY3Δku70-6
chrA	1119131	G	T	SNVs	PPY3Δku70-7
chrB	246023	G	T	SNVs	PPY3Δku70-7
chrB	2356378	G	C	SNVs	PPY3Δku70-7
chrC	1100309	C	T	SNVs	PPY3Δku70-7
chrC	2518052	A	T	SNVs	PPY3Δku70-7
chrE	569236	T	A	SNVs	PPY3Δku70-7
chrE	701534	G	A	SNVs	PPY3Δku70-7
chrE	2992556	C	A	SNVs	PPY3Δku70-7
chrE	3974098	T	G	SNVs	PPY3Δku70-7
chrE	3974099	C	G	SNVs	PPY3Δku70-7
chrF	505506	A	T	SNVs	PPY3Δku70-7
chrF	1941139	T	A	SNVs	PPY3Δku70-7
chrF	2714312	T	C	SNVs	PPY3Δku70-7
chrA	1655882	A	T	SNVs	PPY3Δku70-8
chrC	615969	A	T	SNVs	PPY3Δku70-8
chrD	83739	C	T	SNVs	PPY3Δku70-8
chrD	1102208	A	T	SNVs	PPY3Δku70-8
chrD	1539227	G	A	SNVs	PPY3Δku70-8
chrD	2715336	T	A	SNVs	PPY3Δku70-8
chrD	3268972	G	T	SNVs	PPY3Δku70-8
chrE	3570437	T	G	SNVs	PPY3Δku70-8
chrE	3890273	A	G	SNVs	PPY3Δku70-8
chrE	4047359	T	A	SNVs	PPY3Δku70-8
chrF	900301	C	G	SNVs	PPY3Δku70-8
chrF	2232373	C	T	SNVs	PPY3Δku70-8
chrF	2321306	G	T	SNVs	PPY3Δku70-8
chrF	2643550	G	A	SNVs	PPY3Δku70-8
chrF	2833488	G	A	SNVs	PPY3Δku70-8
chrA	1702266	A	T	SNVs	PPY3Δku70-9
chrA	1763218	C	T	SNVs	PPY3Δku70-9
chrA	2280955	C	G	SNVs	PPY3Δku70-9
chrB	1900396	C	A	SNVs	PPY3Δku70-9
chrB	1954921	G	A	SNVs	PPY3Δku70-9
chrC	98348	G	A	SNVs	PPY3Δku70-9
chrC	842965	T	A	SNVs	PPY3Δku70-9
chrC	1131759	A	G	SNVs	PPY3Δku70-9
chrD	232260	A	T	SNVs	PPY3Δku70-9
chrD	865448	A	C	SNVs	PPY3Δku70-9
chrD	1295531	A	T	SNVs	PPY3Δku70-9
chrD	1567520	A	T	SNVs	PPY3Δku70-9
chrD	1749408	C	T	SNVs	PPY3Δku70-9
chrD	2874038	T	A	SNVs	PPY3Δku70-9
chrE	620335	C	T	SNVs	PPY3Δku70-9
chrE	819371	T	G	SNVs	PPY3Δku70-9
chrE	1135338	A	G	SNVs	PPY3Δku70-9
chrE	1166731	A	T	SNVs	PPY3Δku70-9
chrF	151328	C	A	SNVs	PPY3Δku70-9
chrA	1560486	C	CT	InDels	PPY3Δku70-9
chrB	1651140	GCGACGACGATCACGAAGCCCCGAA	G	InDels	PPY3Δku70-8
chrC	532652	CA	C	InDels	PPY3Δku70-3
chrC	3035948	TA	T	InDels	PPY3Δku70-10
chrD	1617295	GGCTCCGGGACAA	G	InDels	PPY3Δku70-9
chrD	2064707	AC	A	InDels	PPY3Δku70-10
chrF	566225	AT	A	InDels	PPY3Δku70-6
chrF	613212	TTTTA	T	InDels	PPY3Δku70-5
chrF	691509	GT	G	InDels	PPY3Δku70-3
chrF	767694	C	CA	InDels	PPY3Δku70-7
chrF	1371358	AT	A	InDels	PPY3Δku70-2
chrF	1980944	GA	G	InDels	PPY3Δku70-10
chrF	2031336	A	AAT	InDels	PPY3Δku70-7

## Sheet: S8
Dataset S8. SNVs and InDels identified in PPY3Δrev1 cells
Chromosome	Location	Reference	Mutation	Mutation type	Isolate
chrC	816602	T	A	SNVs	PPY3Δrev1-1
chrC	1388194	G	T	SNVs	PPY3Δrev1-1
chrC	1471720	G	A	SNVs	PPY3Δrev1-1
chrE	1840598	T	A	SNVs	PPY3Δrev1-1
chrE	2370552	G	T	SNVs	PPY3Δrev1-1
chrE	2772420	C	T	SNVs	PPY3Δrev1-1
chrF	2249420	C	T	SNVs	PPY3Δrev1-1
chrA	1400625	T	A	SNVs	PPY3Δrev1-10
chrC	1174354	T	A	SNVs	PPY3Δrev1-10
chrC	1256585	T	C	SNVs	PPY3Δrev1-10
chrE	4164265	C	A	SNVs	PPY3Δrev1-10
chrC	1184765	C	A	SNVs	PPY3Δrev1-2
chrD	1044976	T	A	SNVs	PPY3Δrev1-2
chrD	1323341	A	T	SNVs	PPY3Δrev1-2
chrE	3801039	C	T	SNVs	PPY3Δrev1-2
chrB	1042275	T	A	SNVs	PPY3Δrev1-3
chrC	864102	T	A	SNVs	PPY3Δrev1-3
chrD	3084312	C	A	SNVs	PPY3Δrev1-3
chrE	1995380	C	T	SNVs	PPY3Δrev1-3
chrE	3551361	G	A	SNVs	PPY3Δrev1-3
chrE	4183200	T	C	SNVs	PPY3Δrev1-3
chrF	1106791	A	T	SNVs	PPY3Δrev1-3
chrA	2102871	T	A	SNVs	PPY3Δrev1-4
chrB	2882299	T	C	SNVs	PPY3Δrev1-4
chrB	2970416	A	T	SNVs	PPY3Δrev1-4
chrD	949432	C	A	SNVs	PPY3Δrev1-4
chrE	1054871	C	T	SNVs	PPY3Δrev1-4
chrF	3424798	T	A	SNVs	PPY3Δrev1-4
chrB	617186	C	A	SNVs	PPY3Δrev1-5
chrB	1689353	G	A	SNVs	PPY3Δrev1-5
chrB	2451658	A	T	SNVs	PPY3Δrev1-5
chrD	1532568	C	T	SNVs	PPY3Δrev1-5
chrE	393790	T	A	SNVs	PPY3Δrev1-5
chrE	1677599	C	A	SNVs	PPY3Δrev1-5
chrE	2031043	G	A	SNVs	PPY3Δrev1-5
chrE	2247704	C	A	SNVs	PPY3Δrev1-5
chrF	3993480	A	C	SNVs	PPY3Δrev1-5
chrB	1696082	G	T	SNVs	PPY3Δrev1-6
chrC	1305872	G	T	SNVs	PPY3Δrev1-6
chrD	2257359	C	A	SNVs	PPY3Δrev1-6
chrD	2261828	G	A	SNVs	PPY3Δrev1-6
chrE	655151	A	T	SNVs	PPY3Δrev1-6
chrE	2503562	G	T	SNVs	PPY3Δrev1-6
chrF	911637	T	A	SNVs	PPY3Δrev1-6
chrA	844212	G	C	SNVs	PPY3Δrev1-7
chrE	1818049	A	T	SNVs	PPY3Δrev1-7
chrF	1718286	A	C	SNVs	PPY3Δrev1-7
chrB	999431	C	T	SNVs	PPY3Δrev1-8
chrB	1774722	G	A	SNVs	PPY3Δrev1-8
chrB	2959279	C	T	SNVs	PPY3Δrev1-8
chrD	62856	G	A	SNVs	PPY3Δrev1-8
chrE	1673125	C	A	SNVs	PPY3Δrev1-8
chrE	2142860	T	G	SNVs	PPY3Δrev1-8
chrE	3801039	C	T	SNVs	PPY3Δrev1-8
chrF	1881135	C	A	SNVs	PPY3Δrev1-8
chrC	1267224	G	T	SNVs	PPY3Δrev1-9
chrF	1193076	C	A	SNVs	PPY3Δrev1-9
chrF	3751184	T	A	SNVs	PPY3Δrev1-9
chrA	977014	CA	C	InDels	PPY3Δrev1-4
chrA	2147118	GC	G	InDels	PPY3Δrev1-5
chrB	606769	TG	T	InDels	PPY3Δrev1-3
chrB	734608	CTGTT	C	InDels	PPY3Δrev1-1
chrB	1051288	AG	A	InDels	PPY3Δrev1-3
chrB	1549948	CA	C	InDels	PPY3Δrev1-2
chrB	2278577	A	AT	InDels	PPY3Δrev1-6
chrB	2830435	GA	G	InDels	PPY3Δrev1-9
chrC	237127	GT	G	InDels	PPY3Δrev1-9
chrC	519732	T	TAAAATA	InDels	PPY3Δrev1-7
chrC	525063	AT	A	InDels	PPY3Δrev1-10
chrC	804161	GT	G	InDels	PPY3Δrev1-8
chrC	903092	CACA	C	InDels	PPY3Δrev1-10
chrC	993328	TG	T	InDels	PPY3Δrev1-9
chrC	1823668	GT	G	InDels	PPY3Δrev1-9
chrC	1857158	CGGATAGTG	C	InDels	PPY3Δrev1-1
chrC	2191452	GT	G	InDels	PPY3Δrev1-1
chrC	2199621	G	GC	InDels	PPY3Δrev1-4
chrC	2459546	TGCAGC	T	InDels	PPY3Δrev1-5
chrC	2725261	GT	G	InDels	PPY3Δrev1-8
chrC	2893028	TTG	T	InDels	PPY3Δrev1-7
chrD	355924	GTGC	G	InDels	PPY3Δrev1-1
chrD	1492717	TG	T	InDels	PPY3Δrev1-7
chrD	1630397	GT	G	InDels	PPY3Δrev1-2
chrD	1717570	CA	C	InDels	PPY3Δrev1-1
chrD	2021959	GT	G	InDels	PPY3Δrev1-7
chrD	2062967	GT	G	InDels	PPY3Δrev1-2
chrD	2163359	TA	T	InDels	PPY3Δrev1-7
chrD	2291227	GT	G	InDels	PPY3Δrev1-10
chrD	2340111	GC	G	InDels	PPY3Δrev1-1
chrD	3362545	GC	G	InDels	PPY3Δrev1-6
chrE	651488	G	GTTTT	InDels	PPY3Δrev1-1
chrE	754221	GTAACAA	G	InDels	PPY3Δrev1-3
chrE	894165	GC	G	InDels	PPY3Δrev1-9
chrE	1146764	GC	G	InDels	PPY3Δrev1-7
chrE	1879484	CA	C	InDels	PPY3Δrev1-1
chrE	1879484	C	CA	InDels	PPY3Δrev1-9
chrE	1991545	GT	G	InDels	PPY3Δrev1-5
chrE	2022530	TA	T	InDels	PPY3Δrev1-1
chrE	2277818	T	TG	InDels	PPY3Δrev1-9
chrE	2843001	GACTCGGTGGTAGAGT	G	InDels	PPY3Δrev1-10
chrE	2937687	GA	G	InDels	PPY3Δrev1-10
chrE	3570408	GA	G	InDels	PPY3Δrev1-5
chrE	3570824	GA	G	InDels	PPY3Δrev1-5
chrE	3821325	TG	T	InDels	PPY3Δrev1-3
chrF	703001	T	TA	InDels	PPY3Δrev1-5
chrF	1846889	TA	T	InDels	PPY3Δrev1-8
chrF	2811657	AGAC	A	InDels	PPY3Δrev1-2
chrF	3202606	A	ACT	InDels	PPY3Δrev1-6

## Sheet: S9
Dataset S9.SNVs and InDels identified in PPY3Δrev3 cells
Chromosome	Location	Reference	Mutation	Mutation type	Isolate
chrB	1428629	A	T	SNVs	PPY3Δrev3-1
chrB	1552076	T	A	SNVs	PPY3Δrev3-1
chrC	428478	T	G	SNVs	PPY3Δrev3-1
chrC	670669	G	A	SNVs	PPY3Δrev3-1
chrC	2080587	T	A	SNVs	PPY3Δrev3-1
chrD	2806661	T	A	SNVs	PPY3Δrev3-1
chrF	2480443	A	T	SNVs	PPY3Δrev3-1
chrB	1442845	T	A	SNVs	PPY3Δrev3-10
chrA	2073194	G	T	SNVs	PPY3Δrev3-2
chrC	3028485	G	A	SNVs	PPY3Δrev3-2
chrC	3076385	C	T	SNVs	PPY3Δrev3-2
chrE	2005709	C	T	SNVs	PPY3Δrev3-2
chrE	3467044	C	T	SNVs	PPY3Δrev3-2
chrF	2929505	G	T	SNVs	PPY3Δrev3-2
chrB	1814214	T	A	SNVs	PPY3Δrev3-3
chrC	404571	C	T	SNVs	PPY3Δrev3-3
chrC	649562	C	T	SNVs	PPY3Δrev3-3
chrC	1053840	G	T	SNVs	PPY3Δrev3-3
chrE	2270974	A	T	SNVs	PPY3Δrev3-3
chrE	2530197	G	A	SNVs	PPY3Δrev3-3
chrA	1978102	A	T	SNVs	PPY3Δrev3-4
chrB	2341618	T	A	SNVs	PPY3Δrev3-4
chrC	157047	C	A	SNVs	PPY3Δrev3-4
chrC	731290	G	T	SNVs	PPY3Δrev3-4
chrD	3467843	G	T	SNVs	PPY3Δrev3-4
chrF	3074678	C	T	SNVs	PPY3Δrev3-4
chrB	2283061	G	T	SNVs	PPY3Δrev3-5
chrD	2751077	T	A	SNVs	PPY3Δrev3-5
chrE	3795836	A	T	SNVs	PPY3Δrev3-5
chrC	215679	C	A	SNVs	PPY3Δrev3-6
chrC	888177	C	T	SNVs	PPY3Δrev3-6
chrC	923663	C	T	SNVs	PPY3Δrev3-6
chrD	1256339	C	A	SNVs	PPY3Δrev3-6
chrC	2643643	T	A	SNVs	PPY3Δrev3-7
chrD	1301672	C	T	SNVs	PPY3Δrev3-7
chrF	3556316	G	A	SNVs	PPY3Δrev3-7
chrA	1125425	A	T	SNVs	PPY3Δrev3-8
chrA	1605809	G	A	SNVs	PPY3Δrev3-8
chrB	782034	G	A	SNVs	PPY3Δrev3-8
chrC	1471516	A	G	SNVs	PPY3Δrev3-8
chrC	1483220	A	T	SNVs	PPY3Δrev3-8
chrE	2297400	C	T	SNVs	PPY3Δrev3-8
chrE	2698560	T	A	SNVs	PPY3Δrev3-8
chrF	868114	C	G	SNVs	PPY3Δrev3-8
chrA	589448	T	A	SNVs	PPY3Δrev3-9
chrA	2018686	G	T	SNVs	PPY3Δrev3-9
chrA	2042480	G	A	SNVs	PPY3Δrev3-9
chrD	2916110	A	T	SNVs	PPY3Δrev3-9
chrA	56009	GGAT	G	InDels	PPY3Δrev3-2
chrA	310607	T	TG	InDels	PPY3Δrev3-1
chrA	337944	CCATG	C	InDels	PPY3Δrev3-10
chrA	434821	CT	C	InDels	PPY3Δrev3-4
chrA	1097309	GT	G	InDels	PPY3Δrev3-4
chrA	1445899	GC	G	InDels	PPY3Δrev3-8
chrA	1447972	GT	G	InDels	PPY3Δrev3-10
chrA	1477449	GGC	G	InDels	PPY3Δrev3-2
chrA	1556283	TGTGCA	T	InDels	PPY3Δrev3-7
chrB	69411	CAG	C	InDels	PPY3Δrev3-7
chrB	607317	GT	G	InDels	PPY3Δrev3-2
chrB	943111	TA	T	InDels	PPY3Δrev3-7
chrB	1794635	GC	G	InDels	PPY3Δrev3-8
chrB	1835508	GT	G	InDels	PPY3Δrev3-5
chrB	2260088	AG	A	InDels	PPY3Δrev3-1
chrB	2506101	GC	G	InDels	PPY3Δrev3-4
chrC	579872	CTGATTTG	C	InDels	PPY3Δrev3-6
chrC	784290	GC	G	InDels	PPY3Δrev3-2
chrC	852056	AT	A	InDels	PPY3Δrev3-7
chrC	1126650	CGCTTCTCTGCAAAT	C	InDels	PPY3Δrev3-1
chrC	1407247	GT	G	InDels	PPY3Δrev3-1
chrC	1700620	TATTTC	T	InDels	PPY3Δrev3-4
chrC	1987520	GCTACCA	G	InDels	PPY3Δrev3-3
chrC	2565778	ACGT	A	InDels	PPY3Δrev3-7
chrC	2881754	GT	G	InDels	PPY3Δrev3-7
chrD	530601	AGGCGTCG	A	InDels	PPY3Δrev3-7
chrD	699304	G	GA	InDels	PPY3Δrev3-1
chrD	1419515	GC	G	InDels	PPY3Δrev3-2
chrD	1682839	A	ACTTTGAAGCAGGAAC	InDels	PPY3Δrev3-9
chrD	1749747	G	GA	InDels	PPY3Δrev3-8
chrD	1903757	GTACATAC	G	InDels	PPY3Δrev3-7
chrD	2425648	GT	G	InDels	PPY3Δrev3-4
chrD	2752396	AGT	A	InDels	PPY3Δrev3-8
chrD	2846860	GA	G	InDels	PPY3Δrev3-6
chrD	2855292	GC	G	InDels	PPY3Δrev3-6
chrD	2986724	GTC	G	InDels	PPY3Δrev3-2
chrE	52934	T	TC	InDels	PPY3Δrev3-6
chrE	460212	GA	G	InDels	PPY3Δrev3-4
chrE	607013	GT	G	InDels	PPY3Δrev3-10
chrE	700582	GGTACCTCGTAGAACGA	G	InDels	PPY3Δrev3-6
chrE	1290396	CG	C	InDels	PPY3Δrev3-8
chrE	1683447	TG	T	InDels	PPY3Δrev3-4
chrE	2313279	G	GT	InDels	PPY3Δrev3-10
chrE	2601805	TAGG	T	InDels	PPY3Δrev3-1
chrE	3320160	C	CTT	InDels	PPY3Δrev3-10
chrE	3888467	GA	G	InDels	PPY3Δrev3-3
chrE	4006013	GT	G	InDels	PPY3Δrev3-4
chrF	774895	AGCTTGTGGAGGGC	A	InDels	PPY3Δrev3-1
chrF	1006542	TG	T	InDels	PPY3Δrev3-2
chrF	1394615	TA	T	InDels	PPY3Δrev3-8
chrF	1617321	TG	T	InDels	PPY3Δrev3-1
chrF	1919032	ATG	A	InDels	PPY3Δrev3-9
chrF	2706627	AC	A	InDels	PPY3Δrev3-8
chrF	2937881	GC	G	InDels	PPY3Δrev3-8
chrF	3398593	T	TG	InDels	PPY3Δrev3-2
chrF	3504939	ACG	A	InDels	PPY3Δrev3-4
chrF	3805339	CA	C	InDels	PPY3Δrev3-5
chrF	3974543	GA	G	InDels	PPY3Δrev3-8

## Sheet: S10
Dataset S10. SNVs and InDels identified in PPY3Δrad30 cells
Chromosome	Location	Reference	Mutation	Mutation type	Isolate
chrA	1207946	T	A	SNVs	PPY3Δrad30-10
chrB	969780	T	A	SNVs	PPY3Δrad30-10
chrB	1541767	G	A	SNVs	PPY3Δrad30-10
chrB	1753784	T	A	SNVs	PPY3Δrad30-10
chrC	1460722	C	T	SNVs	PPY3Δrad30-10
chrC	1663716	T	G	SNVs	PPY3Δrad30-10
chrD	1974318	T	C	SNVs	PPY3Δrad30-10
chrD	2146241	G	A	SNVs	PPY3Δrad30-10
chrE	2394322	G	A	SNVs	PPY3Δrad30-10
chrE	2790919	T	C	SNVs	PPY3Δrad30-10
chrE	3675294	A	T	SNVs	PPY3Δrad30-10
chrE	3701851	C	G	SNVs	PPY3Δrad30-10
chrE	4031403	T	A	SNVs	PPY3Δrad30-10
chrF	868790	T	A	SNVs	PPY3Δrad30-10
chrF	1145773	T	C	SNVs	PPY3Δrad30-10
chrA	272673	T	A	SNVs	PPY3Δrad30-2
chrA	398753	A	C	SNVs	PPY3Δrad30-2
chrA	1127636	A	T	SNVs	PPY3Δrad30-2
chrA	1237094	A	G	SNVs	PPY3Δrad30-2
chrA	1679715	A	T	SNVs	PPY3Δrad30-2
chrA	1721834	C	A	SNVs	PPY3Δrad30-2
chrA	1923389	T	A	SNVs	PPY3Δrad30-2
chrB	198071	C	T	SNVs	PPY3Δrad30-2
chrB	2409860	C	A	SNVs	PPY3Δrad30-2
chrB	2415684	A	T	SNVs	PPY3Δrad30-2
chrC	107742	G	A	SNVs	PPY3Δrad30-2
chrC	540152	T	C	SNVs	PPY3Δrad30-2
chrC	1244001	T	A	SNVs	PPY3Δrad30-2
chrC	1729994	A	T	SNVs	PPY3Δrad30-2
chrC	2269209	A	T	SNVs	PPY3Δrad30-2
chrD	389620	T	A	SNVs	PPY3Δrad30-2
chrD	1266095	G	A	SNVs	PPY3Δrad30-2
chrD	2175519	C	T	SNVs	PPY3Δrad30-2
chrE	1346120	T	A	SNVs	PPY3Δrad30-2
chrE	1515383	G	A	SNVs	PPY3Δrad30-2
chrE	2724729	G	A	SNVs	PPY3Δrad30-2
chrE	2854405	A	C	SNVs	PPY3Δrad30-2
chrF	1054286	C	T	SNVs	PPY3Δrad30-2
chrF	1883194	G	T	SNVs	PPY3Δrad30-2
chrF	1923608	A	T	SNVs	PPY3Δrad30-2
chrF	3082625	A	G	SNVs	PPY3Δrad30-2
chrF	3501538	A	T	SNVs	PPY3Δrad30-2
chrA	289330	C	T	SNVs	PPY3Δrad30-3
chrA	1047112	C	A	SNVs	PPY3Δrad30-3
chrA	1173536	T	C	SNVs	PPY3Δrad30-3
chrA	1173545	C	T	SNVs	PPY3Δrad30-3
chrA	1173563	T	C	SNVs	PPY3Δrad30-3
chrA	1173572	T	C	SNVs	PPY3Δrad30-3
chrA	1885448	G	A	SNVs	PPY3Δrad30-3
chrA	1901660	G	A	SNVs	PPY3Δrad30-3
chrB	2236204	C	A	SNVs	PPY3Δrad30-3
chrB	2755756	A	G	SNVs	PPY3Δrad30-3
chrC	54943	G	A	SNVs	PPY3Δrad30-3
chrC	430276	C	T	SNVs	PPY3Δrad30-3
chrC	713186	G	T	SNVs	PPY3Δrad30-3
chrC	1810634	C	T	SNVs	PPY3Δrad30-3
chrC	2793679	T	A	SNVs	PPY3Δrad30-3
chrC	2861651	A	T	SNVs	PPY3Δrad30-3
chrD	217405	A	C	SNVs	PPY3Δrad30-3
chrD	542305	G	T	SNVs	PPY3Δrad30-3
chrD	1056346	G	A	SNVs	PPY3Δrad30-3
chrD	2184834	A	C	SNVs	PPY3Δrad30-3
chrD	2573643	C	G	SNVs	PPY3Δrad30-3
chrD	3059062	G	T	SNVs	PPY3Δrad30-3
chrE	665113	A	G	SNVs	PPY3Δrad30-3
chrE	991311	C	A	SNVs	PPY3Δrad30-3
chrE	1237359	G	A	SNVs	PPY3Δrad30-3
chrE	2020239	T	A	SNVs	PPY3Δrad30-3
chrE	2551566	G	A	SNVs	PPY3Δrad30-3
chrE	2708745	G	A	SNVs	PPY3Δrad30-3
chrE	2787448	G	T	SNVs	PPY3Δrad30-3
chrE	3014000	C	A	SNVs	PPY3Δrad30-3
chrF	10101	T	C	SNVs	PPY3Δrad30-3
chrF	1597499	C	T	SNVs	PPY3Δrad30-3
chrF	2713738	T	G	SNVs	PPY3Δrad30-3
chrF	3131963	A	T	SNVs	PPY3Δrad30-3
chrA	37318	A	T	SNVs	PPY3Δrad30-4
chrA	747915	C	T	SNVs	PPY3Δrad30-4
chrB	322127	G	T	SNVs	PPY3Δrad30-4
chrB	494994	G	T	SNVs	PPY3Δrad30-4
chrB	577955	T	G	SNVs	PPY3Δrad30-4
chrB	2424298	T	A	SNVs	PPY3Δrad30-4
chrB	2481886	A	G	SNVs	PPY3Δrad30-4
chrC	1781445	T	A	SNVs	PPY3Δrad30-4
chrC	2756887	T	C	SNVs	PPY3Δrad30-4
chrD	1296817	A	C	SNVs	PPY3Δrad30-4
chrD	1442939	A	G	SNVs	PPY3Δrad30-4
chrE	722784	A	G	SNVs	PPY3Δrad30-4
chrF	1939989	T	C	SNVs	PPY3Δrad30-4
chrA	1225500	T	A	SNVs	PPY3Δrad30-5
chrA	1272335	T	A	SNVs	PPY3Δrad30-5
chrA	1854051	C	T	SNVs	PPY3Δrad30-5
chrB	1893365	A	T	SNVs	PPY3Δrad30-5
chrB	2467208	A	G	SNVs	PPY3Δrad30-5
chrC	684401	C	T	SNVs	PPY3Δrad30-5
chrC	2790091	A	G	SNVs	PPY3Δrad30-5
chrD	1239992	T	A	SNVs	PPY3Δrad30-5
chrD	1795023	A	G	SNVs	PPY3Δrad30-5
chrD	2509015	T	A	SNVs	PPY3Δrad30-5
chrE	1533296	A	T	SNVs	PPY3Δrad30-5
chrE	1958158	T	G	SNVs	PPY3Δrad30-5
chrE	3279982	G	A	SNVs	PPY3Δrad30-5
chrF	2695651	T	C	SNVs	PPY3Δrad30-5
chrA	1077177	G	T	SNVs	PPY3Δrad30-7
chrB	202383	C	A	SNVs	PPY3Δrad30-7
chrB	1667460	G	T	SNVs	PPY3Δrad30-7
chrB	1867860	T	A	SNVs	PPY3Δrad30-7
chrB	3009093	G	A	SNVs	PPY3Δrad30-7
chrC	2816616	G	A	SNVs	PPY3Δrad30-7
chrD	336792	G	T	SNVs	PPY3Δrad30-7
chrD	1411992	A	T	SNVs	PPY3Δrad30-7
chrE	212420	G	T	SNVs	PPY3Δrad30-7
chrE	688843	A	T	SNVs	PPY3Δrad30-7
chrE	3889901	T	C	SNVs	PPY3Δrad30-7
chrF	434239	G	T	SNVs	PPY3Δrad30-7
chrF	3135502	G	A	SNVs	PPY3Δrad30-7
chrA	757724	G	A	SNVs	PPY3Δrad30-8
chrA	2014223	T	A	SNVs	PPY3Δrad30-8
chrB	237733	C	G	SNVs	PPY3Δrad30-8
chrB	2789766	A	T	SNVs	PPY3Δrad30-8
chrD	90813	C	A	SNVs	PPY3Δrad30-8
chrD	186069	C	A	SNVs	PPY3Δrad30-8
chrD	1043546	A	T	SNVs	PPY3Δrad30-8
chrD	1174514	T	A	SNVs	PPY3Δrad30-8
chrD	2653380	A	C	SNVs	PPY3Δrad30-8
chrD	3409026	A	C	SNVs	PPY3Δrad30-8
chrE	36468	G	A	SNVs	PPY3Δrad30-8
chrE	109991	C	T	SNVs	PPY3Δrad30-8
chrE	981894	G	T	SNVs	PPY3Δrad30-8
chrE	1220108	G	T	SNVs	PPY3Δrad30-8
chrE	2736463	A	G	SNVs	PPY3Δrad30-8
chrE	3849183	C	T	SNVs	PPY3Δrad30-8
chrF	636762	C	T	SNVs	PPY3Δrad30-8
chrF	2198370	A	G	SNVs	PPY3Δrad30-8
chrF	3345246	A	T	SNVs	PPY3Δrad30-8
chrB	2268461	T	A	SNVs	PPY3Δrad30-9
chrB	3008626	T	G	SNVs	PPY3Δrad30-9
chrC	591508	A	T	SNVs	PPY3Δrad30-9
chrC	680277	G	A	SNVs	PPY3Δrad30-9
chrC	1411791	G	C	SNVs	PPY3Δrad30-9
chrD	243582	C	G	SNVs	PPY3Δrad30-9
chrD	1444495	C	G	SNVs	PPY3Δrad30-9
chrD	3149845	A	G	SNVs	PPY3Δrad30-9
chrE	2087802	G	A	SNVs	PPY3Δrad30-9
chrF	1903396	G	A	SNVs	PPY3Δrad30-9
chrF	2030325	T	A	SNVs	PPY3Δrad30-9
chrF	2332261	C	A	SNVs	PPY3Δrad30-9
chrA	793442	CT	C	InDels	PPY3Δrad30-5
chrA	894664	GT	G	InDels	PPY3Δrad30-2
chrA	954549	TTTATGA	T	InDels	PPY3Δrad30-2
chrA	1431762	AGACCTCATC	A	InDels	PPY3Δrad30-10
chrA	1600751	TG	T	InDels	PPY3Δrad30-2
chrA	1730943	AG	A	InDels	PPY3Δrad30-5
chrA	2253078	TCATG	T	InDels	PPY3Δrad30-2
chrA	2254307	AG	A	InDels	PPY3Δrad30-2
chrB	154237	TGCCCC	T	InDels	PPY3Δrad30-9
chrB	230977	A	AGT	InDels	PPY3Δrad30-5
chrB	418825	GC	G	InDels	PPY3Δrad30-9
chrB	480539	GCAT	G	InDels	PPY3Δrad30-7
chrB	660160	TGA	T	InDels	PPY3Δrad30-8
chrB	716440	G	GT	InDels	PPY3Δrad30-2
chrB	1165021	GA	G	InDels	PPY3Δrad30-8
chrB	1463292	GA	G	InDels	PPY3Δrad30-8
chrB	1479292	GT	G	InDels	PPY3Δrad30-8
chrB	1594907	CTCCTGGAG	C	InDels	PPY3Δrad30-7
chrB	2469805	GC	G	InDels	PPY3Δrad30-2
chrB	2539071	G	GA	InDels	PPY3Δrad30-10
chrB	2945379	GTACA	G	InDels	PPY3Δrad30-4
chrB	2991633	TG	T	InDels	PPY3Δrad30-4
chrC	169330	TG	T	InDels	PPY3Δrad30-5
chrC	391562	AT	A	InDels	PPY3Δrad30-4
chrC	430551	CT	C	InDels	PPY3Δrad30-7
chrC	864520	GA	G	InDels	PPY3Δrad30-2
chrC	926238	GA	G	InDels	PPY3Δrad30-9
chrC	1219666	AAT	A	InDels	PPY3Δrad30-4
chrC	2143242	GA	G	InDels	PPY3Δrad30-5
chrC	2159840	GT	G	InDels	PPY3Δrad30-8
chrC	2251364	TTGTTTTTTTTG	T	InDels	PPY3Δrad30-2
chrC	2827527	CT	C	InDels	PPY3Δrad30-4
chrC	2931492	GA	G	InDels	PPY3Δrad30-10
chrC	3264258	GC	G	InDels	PPY3Δrad30-10
chrD	276928	GCTC	G	InDels	PPY3Δrad30-3
chrD	688158	GT	G	InDels	PPY3Δrad30-9
chrD	1108482	GA	G	InDels	PPY3Δrad30-7
chrD	1329492	AGCGCAT	A	InDels	PPY3Δrad30-4
chrD	1373491	GT	G	InDels	PPY3Δrad30-9
chrD	1566000	CGT	C	InDels	PPY3Δrad30-7
chrD	1636021	G	GA	InDels	PPY3Δrad30-4
chrD	1716528	TCTGA	T	InDels	PPY3Δrad30-2
chrD	2182471	TA	T	InDels	PPY3Δrad30-7
chrD	2195170	GA	G	InDels	PPY3Δrad30-9
chrD	2241168	GC	G	InDels	PPY3Δrad30-2
chrD	3014451	C	CT	InDels	PPY3Δrad30-8
chrE	506858	CG	C	InDels	PPY3Δrad30-10
chrE	756371	TG	T	InDels	PPY3Δrad30-10
chrE	1314656	AT	A	InDels	PPY3Δrad30-7
chrE	2967929	GT	G	InDels	PPY3Δrad30-4
chrE	3455766	GCTGTA	G	InDels	PPY3Δrad30-3
chrE	3965821	AT	A	InDels	PPY3Δrad30-2
chrE	4207679	GT	G	InDels	PPY3Δrad30-10
chrF	380386	G	GC	InDels	PPY3Δrad30-4
chrF	463424	A	AT	InDels	PPY3Δrad30-3
chrF	539455	GT	G	InDels	PPY3Δrad30-5
chrF	1964424	GT	G	InDels	PPY3Δrad30-2
chrF	2664665	GA	G	InDels	PPY3Δrad30-9
chrF	2806363	GTC	G	InDels	PPY3Δrad30-2
chrF	3265526	GA	G	InDels	PPY3Δrad30-3
chrF	3713670	GC	G	InDels	PPY3Δrad30-5
chrF	3915278	C	CT	InDels	PPY3Δrad30-5

[truncated: 1 more sheets: S11]
